# Supplementary material for: Genomic and proteomic characterization of a newly isolated Paenarthrobacter ilicis strain and its plasmid-mediated xanthan degradation
Source: Microbiol Spectr. 2025 Dec 10;14(1):e01690-25. doi: 10.1128/spectrum.01690-25 (PMC12772297; doi:10.1128/spectrum.01690-25)
Supplement: Supplemental Data Sheets — Data Sheets S1 to S7. [file spectrum.01690-25-s0002.xlsx]

## Sheet: S1 Biolector data
Time and BioLector values												Photometer data									Biolector adjusted data based on photometer values
T	Time point	X1	X2	X3	X Average	St Dev X	G1	G2	G3	G Average	St Dev G	Photometer values/Time(h)	X1	X2	X3	X Avg Photo	G1	G2	G3	G Avg Photo	T(h)	X Average photometer	St Dev X	G Average adjusted	St Dev G
0	0	1.72	1.72	1.76	1.73333	0.023094	1.91	1.91	1.92	1.91333	0.0057735	0	0.094	0.095	0.099	0.096	0.093	0.098	0.099	0.0966667	0	0.1	0.023094	0.1	0.0057735
0.333333	1	1.73	1.73	1.78	1.74667	0.0288675	1.92	2	1.95	1.95667	0.0404145	2	0.171	0.168	0.189	0.176	0.104	0.095	0.102	0.100333	0.333333	0.10832	0.0288675	0.1	0.0404145
0.666667	2	1.71	1.72	1.77	1.73333	0.0321455	1.93	1.89	1.96	1.92667	0.0351188	4	0.318	0.34	0.335	0.331	0.225	0.246	0.274	0.248333	0.666667	0.113661	0.0321455	0.1	0.0351188
1	3	1.72	1.72	1.77	1.73667	0.0288675	1.92	1.87	1.93	1.90667	0.0321455	6	0.543	0.571	0.54	0.551333	0.632	0.674	0.691	0.665667	1	0.120812	0.0288675	0.1	0.0321455
1.33333	4	1.73	1.72	1.76	1.73667	0.0208167	1.89	1.9	1.96	1.91667	0.0378594	8					1.68	1.78	1.75	1.73667	1.33333	0.128642	0.0208167	0.1	0.0378594
1.66667	5	1.74	1.72	1.78	1.74667	0.0305505	1.98	1.89	1.94	1.93667	0.0450925	9					2.78	2.83	2.75	2.78667	1.66667	0.13835	0.0305505	0.1	0.0450925
2	6	1.74	1.73	1.79	1.75333	0.0321455	1.95	1.98	1.99	1.97333	0.0208167	10					4.05	4.24	3.95	4.08	2	0.138878	0.0321455	0.1	0.0208167
2.33333	7	1.75	1.74	1.8	1.76333	0.0321455	1.95	1.9	1.99	1.94667	0.0450925	24	1.03	0.94	0.95	0.973333	3.73	3.79	3.91	3.81	2.33333	0.150071	0.0321455	0.109234	0.0450925
2.66667	8	1.78	1.75	1.82	1.78333	0.0351188	1.96	1.95	2.05	1.98667	0.0550757	48	1.84	1.91	1.93	1.89333					2.66667	0.163985	0.0351188	0.124869	0.0550757
3	9	1.77	1.78	1.82	1.79	0.0264575	1.98	1.97	1.96	1.97	0.01	72	2.45	2.65	2.62	2.57333					3	0.179	0.0264575	0.140664	0.01
3.33333	10	1.76	1.75	1.82	1.77667	0.0378594	2.09	1.97	2.04	2.03333	0.0602771	96	2.85	3.03	2.96	2.94667					3.33333	0.192051	0.0378594	0.1681	0.0602771
3.66667	11	1.76	1.77	1.82	1.78333	0.0321455	2.02	2.02	2.06	2.03333	0.023094										3.66667	0.211672	0.0321455	0.200962	0.023094
4	12	1.8	1.79	1.84	1.81	0.0264575	1.99	2.07	2.15	2.07	0.08										4	0.236989	0.0264575	0.25	0.08
4.33333	13	1.81	1.83	1.85	1.83	0.02	1.96	1.99	2.06	2.00333	0.051316										4.33333	0.267153	0.02	0.269048	0.051316
4.66667	14	1.86	1.84	1.89	1.86333	0.0251661	2.04	2.1	2.07	2.07	0.03										4.66667	0.307354	0.0251661	0.313162	0.03
5	15	1.86	1.86	1.92	1.88	0.034641	2.12	2.08	2.1	2.1	0.02										5	0.356398	0.034641	0.363322	0.02
5.33333	16	1.89	1.87	1.95	1.90333	0.0416333	2.19	2.12	2.13	2.14667	0.0378594										5.33333	0.424141	0.0416333	0.434548	0.0378594
5.66667	17	1.91	1.93	1.95	1.93	0.02	2.16	2.18	2.14	2.16	0.02										5.66667	0.4825	0.02	0.525547	0.02
6	18	1.94	1.94	1.99	1.95667	0.0288675	2.16	2.13	2.16	2.15	0.0173205										6	0.528829	0.0288675	0.655	0.0173205
6.33333	19	1.95	1.97	2	1.97333	0.0251661	2.18	2.25	2.19	2.20667	0.0378594										6.33333	0.5399	0.0251661	0.748023	0.0378594
6.66667	20	1.98	1.98	2	1.98667	0.011547	2.25	2.2	2.21	2.22	0.0264575										6.66667	0.550171	0.011547	0.844106	0.0264575
7	21	1.97	1.99	2.04	2	0.0360555	2.24	2.24	2.29	2.25667	0.0288675										7	0.560852	0.0360555	0.976912	0.0288675
7.33333	22	2.02	2.01	2.04	2.02333	0.0152753	2.3	2.26	2.28	2.28	0.02										7.33333	0.574484	0.0152753	1.15152	0.02
7.66667	23	2.05	2.03	2.07	2.05	0.02	2.34	2.38	2.38	2.36667	0.023094										7.66667	0.589589	0.02	1.42313	0.023094
8	24	2.05	2.06	2.12	2.07667	0.0378594	2.38	2.39	2.47	2.41333	0.0493288										8	0.604913	0.0378594	1.8	0.0493288
8.33333	25	2.08	2.06	2.13	2.09	0.0360555	2.47	2.52	2.54	2.51	0.0360555										8.33333	0.618343	0.0360555	2.09167	0.0360555
8.66667	26	2.12	2.11	2.12	2.11667	0.0057735	2.57	2.56	2.63	2.58667	0.0378594										8.66667	0.633733	0.0057735	2.44025	0.0378594
9	27	2.14	2.14	2.18	2.15333	0.023094	2.69	2.6	2.71	2.66667	0.0585947										9	0.652525	0.023094	2.85	0.0585947
9.33333	28	2.16	2.17	2.19	2.17333	0.0152753	2.78	2.77	2.82	2.79	0.0264575										9.33333	0.667691	0.0152753	3.2069	0.0264575
9.66667	29	2.18	2.17	2.24	2.19667	0.0378594	2.94	2.89	2.97	2.93333	0.0404145										9.66667	0.68432	0.0378594	3.6214	0.0404145
10	30	2.2	2.2	2.25	2.21667	0.0288675	3.05	3.05	3.11	3.07	0.034641										10	0.700147	0.0288675	4	0.034641
10.3333	31	2.21	2.23	2.28	2.24	0.0360555	3.22	3.25	3.3	3.25667	0.0404145										10.3333	0.717489	0.0360555
10.6667	32	2.23	2.24	2.3	2.25667	0.0378594	3.42	3.44	3.5	3.45333	0.0416333										10.6667	0.735071	0.0378594
11	33	2.24	2.25	2.3	2.26333	0.0321455	3.65	3.61	3.73	3.66333	0.061101										11	0.746236	0.0321455
11.3333	34	2.27	2.25	2.33	2.28333	0.0416333	3.81	3.87	3.95	3.87667	0.0702377										11.3333	0.766219	0.0416333
11.6667	35	2.29	2.26	2.31	2.28667	0.0251661	4.04	4.03	4.06	4.04333	0.0152753										11.6667	0.777778	0.0251661
12	36	2.31	2.3	2.35	2.32	0.0264575	4.12	4.07	4.12	4.10333	0.0288675										12	0.8	0.0264575
12.3333	37	2.29	2.29	2.36	2.31333	0.0404145	4.13	4.09	4.14	4.12	0.0264575										12.3333	0.803241	0.0404145
12.6667	38	2.3	2.33	2.35	2.32667	0.0251661	4.1	4.1	4.14	4.11333	0.023094										12.6667	0.808713	0.0251661
13	39	2.31	2.33	2.38	2.34	0.0360555	4.14	4.06	4.11	4.10333	0.0404145										13	0.816754	0.0360555
13.3333	40	2.32	2.32	2.4	2.34667	0.046188	4.14	4.1	4.15	4.13	0.0264575										13.3333	0.822238	0.046188
13.6667	41	2.35	2.37	2.41	2.37667	0.0305505	4.14	4.1	4.16	4.13333	0.0305505										13.6667	0.835971	0.0305505
14	42	2.36	2.35	2.41	2.37333	0.0321455	4.14	4.14	4.19	4.15667	0.0288675										14	0.835093	0.0321455
14.3333	43	2.35	2.4	2.42	2.39	0.0360555	4.17	4.16	4.18	4.17	0.01										14.3333	0.843232	0.0360555
14.6667	44	2.38	2.38	2.42	2.39333	0.023094	4.2	4.15	4.23	4.19333	0.0404145										14.6667	0.846199	0.023094
15	45	2.36	2.36	2.42	2.38	0.034641	4.22	4.16	4.22	4.2	0.034641										15	0.843274	0.034641
15.3333	46	2.41	2.37	2.44	2.40667	0.0351188	4.23	4.19	4.22	4.21333	0.0208167										15.3333	0.854539	0.0351188
15.6667	47	2.39	2.4	2.44	2.41	0.0264575	4.26	4.17	4.22	4.21667	0.0450925										15.6667	0.85755	0.0264575
16	48	2.39	2.41	2.45	2.41667	0.0305505	4.27	4.22	4.25	4.24667	0.0251661										16	0.861762	0.0305505
16.3333	49	2.4	2.41	2.44	2.41667	0.0208167	4.24	4.25	4.28	4.25667	0.0208167										16.3333	0.863609	0.0208167
16.6667	50	2.42	2.45	2.49	2.45333	0.0351188	4.25	4.25	4.28	4.26	0.0173205										16.6667	0.878596	0.0351188
17	51	2.4	2.44	2.5	2.44667	0.0503322	4.26	4.26	4.28	4.26667	0.011547										17	0.878095	0.0503322
17.3333	52	2.42	2.44	2.49	2.45	0.0360555	4.27	4.24	4.28	4.26333	0.0208167										17.3333	0.881189	0.0360555
17.6667	53	2.43	2.46	2.49	2.46	0.03	4.29	4.27	4.29	4.28333	0.011547										17.6667	0.8867	0.03
18	54	2.45	2.45	2.53	2.47667	0.046188	4.29	4.25	4.28	4.27333	0.0208167										18	0.894642	0.046188
18.3333	55	2.44	2.47	2.53	2.48	0.0458258	4.31	4.25	4.29	4.28333	0.0305505										18.3333	0.897792	0.0458258
18.6667	56	2.46	2.49	2.54	2.49667	0.0404145	4.34	4.29	4.34	4.32333	0.0288675										18.6667	0.905793	0.0404145
19	57	2.48	2.49	2.55	2.50667	0.0378594	4.35	4.29	4.35	4.33	0.034641										19	0.911405	0.0378594
19.3333	58	2.51	2.5	2.55	2.52	0.0264575	4.34	4.28	4.34	4.32	0.034641										19.3333	0.918256	0.0264575
19.6667	59	2.51	2.52	2.59	2.54	0.043589	4.36	4.3	4.33	4.33	0.03										19.6667	0.927572	0.043589
20	60	2.51	2.54	2.57	2.54	0.03	4.4	4.29	4.32	4.33667	0.0568624										20	0.929608	0.03
20.3333	61	2.54	2.54	2.56	2.54667	0.011547	4.34	4.31	4.37	4.34	0.03										20.3333	0.9341	0.011547
20.6667	62	2.53	2.55	2.59	2.55667	0.0305505	4.36	4.31	4.38	4.35	0.0360555										20.6667	0.939836	0.0305505
21	63	2.55	2.55	2.59	2.56333	0.023094	4.35	4.34	4.39	4.36	0.0264575										21	0.944369	0.023094
21.3333	64	2.54	2.55	2.62	2.57	0.043589	4.37	4.35	4.38	4.36667	0.0152753										21.3333	0.948923	0.043589
21.6667	65	2.57	2.59	2.62	2.59333	0.0251661	4.4	4.36	4.37	4.37667	0.0208167										21.6667	0.959664	0.0251661
22	66	2.58	2.57	2.65	2.6	0.043589	4.38	4.34	4.39	4.37	0.0264575										22	0.964272	0.043589
22.3333	67	2.58	2.61	2.66	2.61667	0.0404145	4.4	4.37	4.42	4.39667	0.0251661										22.3333	0.972618	0.0404145
22.6667	68	2.61	2.6	2.65	2.62	0.0264575	4.39	4.36	4.37	4.37333	0.0152753										22.6667	0.976034	0.0264575
23	69	2.61	2.63	2.68	2.64	0.0360555	4.43	4.36	4.39	4.39333	0.0351188										23	0.985688	0.0360555
23.3333	70	2.63	2.65	2.68	2.65333	0.0251661	4.45	4.41	4.41	4.42333	0.023094										23.3333	0.99289	0.0251661
23.6667	71	2.63	2.65	2.67	2.65	0.02	4.47	4.37	4.4	4.41333	0.051316										23.6667	0.993874	0.02
24	72	2.65	2.66	2.65	2.65333	0.0057735	4.43	4.41	4.43	4.42333	0.011547										24	1.03	0.0057735	3.86	0.1
24.3333	73	2.67	2.67	2.72	2.68667	0.0288675	4.43	4.38	4.43	4.41333	0.0288675										24.3333	1.042	0.0288675
24.6667	74	2.7	2.69	2.71	2.7	0.01	4.44	4.37	4.41	4.40667	0.0351188										24.6667	1.054	0.01
25	75	2.74	2.69	2.72	2.71667	0.0251661	4.43	4.39	4.43	4.41667	0.023094										25	1.066	0.0251661
25.3333	76	2.73	2.71	2.73	2.72333	0.011547	4.43	4.4	4.44	4.42333	0.0208167										25.3333	1.078	0.011547
25.6667	77	2.74	2.73	2.78	2.75	0.0264575	4.46	4.37	4.43	4.42	0.0458258										25.6667	1.09	0.0264575
26	78	2.73	2.75	2.77	2.75	0.02	4.47	4.38	4.46	4.43667	0.0493288										26	1.102	0.02
26.3333	79	2.76	2.75	2.76	2.75667	0.0057735	4.47	4.4	4.44	4.43667	0.0351188										26.3333	1.114	0.0057735
26.6667	80	2.78	2.76	2.78	2.77333	0.011547	4.47	4.39	4.43	4.43	0.04										26.6667	1.126	0.011547
27	81	2.79	2.78	2.77	2.78	0.01	4.45	4.44	4.46	4.45	0.01										27	1.138	0.01
27.3333	82	2.78	2.79	2.79	2.78667	0.0057735	4.48	4.44	4.46	4.46	0.02										27.3333	1.15	0.0057735
27.6667	83	2.8	2.83	2.8	2.81	0.0173205	4.47	4.43	4.47	4.45667	0.023094										27.6667	1.162	0.0173205
28	84	2.81	2.82	2.81	2.81333	0.0057735	4.46	4.44	4.47	4.45667	0.0152753										28	1.174	0.0057735
28.3333	85	2.84	2.82	2.82	2.82667	0.011547	4.47	4.4	4.48	4.45	0.043589										28.3333	1.186	0.011547
28.6667	86	2.86	2.85	2.85	2.85333	0.0057735	4.47	4.45	4.48	4.46667	0.0152753										28.6667	1.198	0.0057735
29	87	2.86	2.82	2.86	2.84667	0.023094	4.52	4.45	4.49	4.48667	0.0351188										29	1.21	0.023094
29.3333	88	2.86	2.86	2.88	2.86667	0.011547	4.5	4.43	4.46	4.46333	0.0351188										29.3333	1.222	0.011547
29.6667	89	2.88	2.89	2.88	2.88333	0.0057735	4.48	4.44	4.48	4.46667	0.023094										29.6667	1.234	0.0057735
30	90	2.88	2.9	2.89	2.89	0.01	4.47	4.44	4.48	4.46333	0.0208167										30	1.246	0.01
30.3333	91	2.9	2.9	2.9	2.9	0	4.47	4.42	4.49	4.46	0.0360555										30.3333	1.258	0
30.6667	92	2.93	2.93	2.91	2.92333	0.011547	4.5	4.44	4.48	4.47333	0.0305505										30.6667	1.27	0.011547
31	93	2.94	2.93	2.91	2.92667	0.0152753	4.51	4.43	4.53	4.49	0.052915										31	1.282	0.0152753
31.3333	94	2.96	2.93	2.93	2.94	0.0173205	4.49	4.46	4.48	4.47667	0.0152753										31.3333	1.294	0.0173205
31.6667	95	2.98	2.95	2.94	2.95667	0.0208167	4.47	4.45	4.5	4.47333	0.0251661										31.6667	1.306	0.0208167
32	96	2.99	2.97	2.96	2.97333	0.0152753	4.49	4.44	4.5	4.47667	0.0321455										32	1.318	0.0152753
32.3333	97	2.98	2.96	2.94	2.96	0.02	4.48	4.46	4.5	4.48	0.02										32.3333	1.33	0.02
32.6667	98	3	2.97	2.99	2.98667	0.0152753	4.49	4.46	4.49	4.48	0.0173205										32.6667	1.342	0.0152753
33	99	3.04	3.01	3	3.01667	0.0208167	4.51	4.47	4.49	4.49	0.02										33	1.354	0.0208167
33.3333	100	3.02	3	3.01	3.01	0.01	4.51	4.47	4.53	4.50333	0.0305505										33.3333	1.366	0.01
33.6667	101	3.03	3.05	3.03	3.03667	0.011547	4.56	4.42	4.5	4.49333	0.0702377										33.6667	1.378	0.011547
34	102	3.04	3.02	3.04	3.03333	0.011547	4.51	4.47	4.54	4.50667	0.0351188										34	1.39	0.011547
34.3333	103	3.06	3.07	3.04	3.05667	0.0152753	4.52	4.46	4.49	4.49	0.03										34.3333	1.402	0.0152753
34.6667	104	3.08	3.06	3.07	3.07	0.01	4.5	4.47	4.5	4.49	0.0173205										34.6667	1.414	0.01
35	105	3.1	3.07	3.08	3.08333	0.0152753	4.53	4.51	4.53	4.52333	0.011547										35	1.426	0.0152753
35.3333	106	3.12	3.08	3.08	3.09333	0.023094	4.53	4.49	4.49	4.50333	0.023094										35.3333	1.438	0.023094
35.6667	107	3.11	3.11	3.11	3.11	0	4.53	4.47	4.54	4.51333	0.0378594										35.6667	1.45	0
36	108	3.14	3.12	3.14	3.13333	0.011547	4.52	4.46	4.55	4.51	0.0458258										36	1.462	0.011547
36.3333	109	3.17	3.14	3.15	3.15333	0.0152753	4.54	4.49	4.51	4.51333	0.0251661										36.3333	1.474	0.0152753
36.6667	110	3.15	3.13	3.19	3.15667	0.0305505	4.53	4.49	4.5	4.50667	0.0208167										36.6667	1.486	0.0305505
37	111	3.2	3.18	3.2	3.19333	0.011547	4.55	4.49	4.5	4.51333	0.0321455										37	1.498	0.011547
37.3333	112	3.21	3.19	3.21	3.20333	0.011547	4.54	4.47	4.54	4.51667	0.0404145										37.3333	1.51	0.011547
37.6667	113	3.21	3.19	3.2	3.2	0.01	4.55	4.47	4.54	4.52	0.043589										37.6667	1.522	0.01
38	114	3.22	3.22	3.22	3.22	0	4.55	4.51	4.52	4.52667	0.0208167										38	1.534	0
38.3333	115	3.24	3.23	3.23	3.23333	0.0057735	4.53	4.45	4.5	4.49333	0.0404145										38.3333	1.546	0.0057735
38.6667	116	3.27	3.25	3.27	3.26333	0.011547	4.53	4.49	4.49	4.50333	0.023094										38.6667	1.558	0.011547
39	117	3.29	3.28	3.26	3.27667	0.0152753	4.55	4.47	4.52	4.51333	0.0404145										39	1.57	0.0152753
39.3333	118	3.32	3.32	3.28	3.30667	0.023094	4.59	4.49	4.54	4.54	0.05										39.3333	1.582	0.023094
39.6667	119	3.31	3.29	3.33	3.31	0.02	4.51	4.48	4.54	4.51	0.03										39.6667	1.594	0.02
40	120	3.33	3.31	3.31	3.31667	0.011547	4.54	4.5	4.54	4.52667	0.023094										40	1.606	0.011547
40.3333	121	3.35	3.37	3.33	3.35	0.02	4.56	4.47	4.55	4.52667	0.0493288										40.3333	1.618	0.02
40.6667	122	3.38	3.37	3.37	3.37333	0.0057735	4.52	4.47	4.51	4.5	0.0264575										40.6667	1.63	0.0057735
41	123	3.36	3.38	3.35	3.36333	0.0152753	4.53	4.49	4.52	4.51333	0.0208167										41	1.642	0.0152753
41.3333	124	3.43	3.39	3.42	3.41333	0.0208167	4.56	4.48	4.5	4.51333	0.0416333										41.3333	1.654	0.0208167
41.6667	125	3.43	3.41	3.42	3.42	0.01	4.53	4.48	4.53	4.51333	0.0288675										41.6667	1.666	0.01
42	126	3.41	3.46	3.43	3.43333	0.0251661	4.55	4.5	4.52	4.52333	0.0251661										42	1.678	0.0251661
42.3333	127	3.46	3.44	3.45	3.45	0.01	4.52	4.49	4.56	4.52333	0.0351188										42.3333	1.69	0.01
42.6667	128	3.49	3.46	3.48	3.47667	0.0152753	4.55	4.5	4.54	4.53	0.0264575										42.6667	1.702	0.0152753
43	129	3.47	3.5	3.49	3.48667	0.0152753	4.56	4.45	4.56	4.52333	0.0635085										43	1.714	0.0152753
43.3333	130	3.5	3.49	3.51	3.5	0.01	4.54	4.47	4.52	4.51	0.0360555										43.3333	1.726	0.01
43.6667	131	3.51	3.52	3.55	3.52667	0.0208167	4.55	4.52	4.54	4.53667	0.0152753										43.6667	1.738	0.0208167
44	132	3.52	3.52	3.53	3.52333	0.0057735	4.56	4.49	4.55	4.53333	0.0378594										44	1.75	0.0057735
44.3333	133	3.54	3.54	3.56	3.54667	0.011547	4.51	4.48	4.55	4.51333	0.0351188										44.3333	1.762	0.011547
44.6667	134	3.54	3.58	3.56	3.56	0.02	4.52	4.46	4.51	4.49667	0.0321455										44.6667	1.774	0.02
45	135	3.58	3.57	3.59	3.58	0.01	4.55	4.5	4.53	4.52667	0.0251661										45	1.786	0.01
45.3333	136	3.59	3.6	3.6	3.59667	0.0057735	4.52	4.51	4.56	4.53	0.0264575										45.3333	1.798	0.0057735
45.6667	137	3.6	3.6	3.61	3.60333	0.0057735	4.51	4.51	4.51	4.51	0										45.6667	1.81	0.0057735
46	138	3.61	3.61	3.64	3.62	0.0173205	4.53	4.5	4.52	4.51667	0.0152753										46	1.822	0.0173205
46.3333	139	3.66	3.63	3.66	3.65	0.0173205	4.54	4.49	4.52	4.51667	0.0251661										46.3333	1.834	0.0173205
46.6667	140	3.66	3.65	3.66	3.65667	0.0057735	4.55	4.46	4.53	4.51333	0.0472582										46.6667	1.846	0.0057735
47	141	3.69	3.68	3.71	3.69333	0.0152753	4.56	4.47	4.53	4.52	0.0458258										47	1.858	0.0152753
47.3333	142	3.69	3.69	3.69	3.69	0	4.56	4.46	4.55	4.52333	0.0550757										47.3333	1.87	0
47.6667	143	3.71	3.68	3.72	3.70333	0.0208167	4.54	4.49	4.54	4.52333	0.0288675										47.6667	1.882	0.0208167
48	144	3.72	3.74	3.75	3.73667	0.0152753	4.55	4.52	4.56	4.54333	0.0208167										48	1.91	0.0152753
48.3333	145	3.74	3.74	3.79	3.75667	0.0288675	4.56	4.51	4.55	4.54	0.0264575										48.3333	1.9197	0.0288675
48.6667	146	3.77	3.76	3.8	3.77667	0.0208167	4.52	4.51	4.53	4.52	0.01										48.6667	1.929	0.0208167
49	147	3.76	3.78	3.78	3.77333	0.011547	4.56	4.51	4.53	4.53333	0.0251661										49	1.938	0.011547
49.3333	148	3.78	3.78	3.78	3.78	0	4.54	4.52	4.53	4.53	0.01										49.3333	1.9472	0
49.6667	149	3.82	3.81	3.83	3.82	0.01	4.56	4.55	4.55	4.55333	0.0057735										49.6667	1.95635	0.01
50	150	3.84	3.83	3.88	3.85	0.0264575	4.56	4.51	4.54	4.53667	0.0251661										50	1.9655	0.0264575
50.3333	151	3.85	3.84	3.85	3.84667	0.0057735	4.53	4.5	4.56	4.53	0.03										50.3333	1.97465	0.0057735
50.6667	152	3.86	3.83	3.88	3.85667	0.0251661	4.56	4.51	4.54	4.53667	0.0251661										50.6667	1.9838	0.0251661
51	153	3.88	3.88	3.87	3.87667	0.0057735	4.57	4.51	4.54	4.54	0.03										51	1.99295	0.0057735
51.3333	154	3.88	3.89	3.88	3.88333	0.0057735	4.54	4.49	4.54	4.52333	0.0288675										51.3333	2.0021	0.0057735
51.6667	155	3.91	3.9	3.92	3.91	0.01	4.55	4.51	4.54	4.53333	0.0208167										51.6667	2.01125	0.01
52	156	3.91	3.92	3.93	3.92	0.01	4.55	4.53	4.57	4.55	0.02										52	2.0204	0.01
52.3333	157	3.93	3.93	3.96	3.94	0.0173205	4.59	4.51	4.56	4.55333	0.0404145										52.3333	2.02955	0.0173205
52.6667	158	3.94	3.93	3.95	3.94	0.01	4.58	4.54	4.53	4.55	0.0264575										52.6667	2.0387	0.01
53	159	3.95	3.94	3.99	3.96	0.0264575	4.56	4.52	4.57	4.55	0.0264575										53	2.04785	0.0264575
53.3333	160	3.96	3.97	3.98	3.97	0.01	4.55	4.54	4.53	4.54	0.01										53.3333	2.057	0.01
53.6667	161	3.97	3.98	4.01	3.98667	0.0208167	4.59	4.51	4.56	4.55333	0.0404145										53.6667	2.06615	0.0208167
54	162	4.01	3.98	4	3.99667	0.0152753	4.55	4.49	4.54	4.52667	0.0321455										54	2.0753	0.0152753
54.3333	163	4.02	4.01	4.03	4.02	0.01	4.57	4.51	4.56	4.54667	0.0321455										54.3333	2.08445	0.01
54.6667	164	4.04	4.02	4.05	4.03667	0.0152753	4.61	4.53	4.55	4.56333	0.0416333										54.6667	2.0936	0.0152753
55	165	4.06	4.04	4.07	4.05667	0.0152753	4.58	4.5	4.58	4.55333	0.046188										55	2.10275	0.0152753
55.3333	166	4.06	4.05	4.08	4.06333	0.0152753	4.57	4.54	4.57	4.56	0.0173205										55.3333	2.1119	0.0152753
55.6667	167	4.08	4.06	4.07	4.07	0.01	4.57	4.55	4.56	4.56	0.01										55.6667	2.12105	0.01
56	168	4.07	4.08	4.09	4.08	0.01	4.59	4.52	4.58	4.56333	0.0378594										56	2.1302	0.01
56.3333	169	4.12	4.08	4.11	4.10333	0.0208167	4.58	4.51	4.55	4.54667	0.0351188										56.3333	2.13935	0.0208167
56.6667	170	4.12	4.1	4.12	4.11333	0.011547	4.59	4.53	4.56	4.56	0.03										56.6667	2.1485	0.011547
57	171	4.15	4.14	4.16	4.15	0.01	4.6	4.55	4.6	4.58333	0.0288675										57	2.15765	0.01
57.3333	172	4.16	4.13	4.16	4.15	0.0173205	4.57	4.51	4.57	4.55	0.034641										57.3333	2.1668	0.0173205
57.6667	173	4.16	4.15	4.15	4.15333	0.0057735	4.57	4.53	4.59	4.56333	0.0305505										57.6667	2.17595	0.0057735
58	174	4.18	4.16	4.18	4.17333	0.011547	4.55	4.53	4.56	4.54667	0.0152753										58	2.1851	0.011547
58.3333	175	4.2	4.18	4.19	4.19	0.01	4.63	4.53	4.59	4.58333	0.0503322										58.3333	2.19425	0.01
58.6667	176	4.21	4.17	4.23	4.20333	0.0305505	4.6	4.57	4.57	4.58	0.0173205										58.6667	2.2034	0.0305505
59	177	4.23	4.19	4.21	4.21	0.02	4.59	4.5	4.61	4.56667	0.0585947										59	2.21255	0.02
59.3333	178	4.23	4.18	4.22	4.21	0.0264575	4.6	4.56	4.59	4.58333	0.0208167										59.3333	2.2217	0.0264575
59.6667	179	4.25	4.21	4.22	4.22667	0.0208167	4.6	4.51	4.61	4.57333	0.0550757										59.6667	2.23085	0.0208167
60	180	4.27	4.23	4.25	4.25	0.02	4.59	4.58	4.59	4.58667	0.0057735										60	2.24	0.02
60.3333	181	4.27	4.23	4.26	4.25333	0.0208167	4.62	4.57	4.57	4.58667	0.0288675										60.3333	2.24915	0.0208167
60.6667	182	4.3	4.24	4.27	4.27	0.03	4.6	4.53	4.57	4.56667	0.0351188										60.6667	2.2583	0.03
61	183	4.3	4.25	4.27	4.27333	0.0251661	4.59	4.53	4.59	4.57	0.034641										61	2.26745	0.0251661
61.3333	184	4.31	4.26	4.29	4.28667	0.0251661	4.6	4.58	4.6	4.59333	0.011547										61.3333	2.2766	0.0251661
61.6667	185	4.32	4.27	4.31	4.3	0.0264575	4.6	4.54	4.58	4.57333	0.0305505										61.6667	2.28575	0.0264575
62	186	4.33	4.28	4.32	4.31	0.0264575	4.61	4.52	4.61	4.58	0.0519615										62	2.2949	0.0264575
62.3333	187	4.34	4.3	4.34	4.32667	0.023094	4.6	4.55	4.63	4.59333	0.0404145										62.3333	2.30405	0.023094
62.6667	188	4.35	4.31	4.34	4.33333	0.0208167	4.61	4.57	4.6	4.59333	0.0208167										62.6667	2.3132	0.0208167
63	189	4.34	4.33	4.35	4.34	0.01	4.65	4.56	4.61	4.60667	0.0450925										63	2.32235	0.01
63.3333	190	4.39	4.37	4.38	4.38	0.01	4.61	4.55	4.6	4.58667	0.0321455										63.3333	2.3315	0.01
63.6667	191	4.38	4.36	4.37	4.37	0.01	4.59	4.56	4.62	4.59	0.03										63.6667	2.34065	0.01
64	192	4.39	4.35	4.41	4.38333	0.0305505	4.58	4.55	4.61	4.58	0.03										64	2.3498	0.0305505
64.3333	193	4.42	4.37	4.43	4.40667	0.0321455	4.6	4.59	4.62	4.60333	0.0152753										64.3333	2.35895	0.0321455
64.6667	194	4.43	4.4	4.42	4.41667	0.0152753	4.59	4.56	4.59	4.58	0.0173205										64.6667	2.3681	0.0152753
65	195	4.43	4.4	4.44	4.42333	0.0208167	4.63	4.59	4.63	4.61667	0.023094										65	2.37725	0.0208167
65.3333	196	4.41	4.41	4.43	4.41667	0.011547	4.6	4.52	4.59	4.57	0.043589										65.3333	2.3864	0.011547
65.6667	197	4.48	4.41	4.47	4.45333	0.0378594	4.65	4.57	4.62	4.61333	0.0404145										65.6667	2.39555	0.0378594
66	198	4.46	4.43	4.46	4.45	0.0173205	4.6	4.61	4.59	4.6	0.01										66	2.4047	0.0173205
66.3333	199	4.47	4.44	4.47	4.46	0.0173205	4.61	4.58	4.6	4.59667	0.0152753										66.3333	2.41385	0.0173205
66.6667	200	4.49	4.46	4.47	4.47333	0.0152753	4.65	4.55	4.6	4.6	0.05										66.6667	2.423	0.0152753
67	201	4.47	4.47	4.48	4.47333	0.0057735	4.6	4.6	4.62	4.60667	0.011547										67	2.43215	0.0057735
67.3333	202	4.49	4.49	4.51	4.49667	0.011547	4.63	4.56	4.62	4.60333	0.0378594										67.3333	2.4413	0.011547
67.6667	203	4.5	4.5	4.53	4.51	0.0173205	4.64	4.54	4.61	4.59667	0.051316										67.6667	2.45045	0.0173205
68	204	4.51	4.5	4.51	4.50667	0.0057735	4.58	4.59	4.62	4.59667	0.0208167										68	2.4596	0.0057735
68.3333	205	4.51	4.49	4.54	4.51333	0.0251661	4.59	4.56	4.64	4.59667	0.0404145										68.3333	2.46875	0.0251661
68.6667	206	4.53	4.49	4.54	4.52	0.0264575	4.64	4.58	4.63	4.61667	0.0321455										68.6667	2.4779	0.0264575
69	207	4.53	4.53	4.54	4.53333	0.0057735	4.65	4.56	4.64	4.61667	0.0493288										69	2.48705	0.0057735
69.3333	208	4.56	4.53	4.58	4.55667	0.0251661	4.64	4.57	4.63	4.61333	0.0378594										69.3333	2.4962	0.0251661
69.6667	209	4.55	4.56	4.58	4.56333	0.0152753	4.63	4.58	4.64	4.61667	0.0321455										69.6667	2.50535	0.0152753
70	210	4.56	4.56	4.58	4.56667	0.011547	4.67	4.57	4.64	4.62667	0.051316										70	2.5145	0.011547
70.3333	211	4.55	4.53	4.6	4.56	0.0360555	4.63	4.56	4.62	4.60333	0.0378594										70.3333	2.52365	0.0360555
70.6667	212	4.57	4.55	4.63	4.58333	0.0416333	4.62	4.58	4.66	4.62	0.04										70.6667	2.5328	0.0416333
71	213	4.57	4.57	4.62	4.58667	0.0288675	4.66	4.58	4.62	4.62	0.04										71	2.54195	0.0288675
71.3333	214	4.6	4.58	4.61	4.59667	0.0152753	4.65	4.57	4.63	4.61667	0.0416333										71.3333	2.5511	0.0152753
71.6667	215	4.62	4.6	4.64	4.62	0.02	4.66	4.59	4.63	4.62667	0.0351188										71.6667	2.56025	0.02
72	216	4.62	4.62	4.63	4.62333	0.0057735	4.65	4.6	4.64	4.63	0.0264575										72	2.56025	0.0057735
72.3333	217	4.62	4.62	4.66	4.63333	0.023094	4.68	4.59	4.65	4.64	0.0458258										72.3333	2.56629	0.023094
72.6667	218	4.62	4.63	4.65	4.63333	0.0152753	4.67	4.57	4.61	4.61667	0.0503322										72.6667	2.57257	0.0152753
73	219	4.61	4.61	4.66	4.62667	0.0288675	4.63	4.59	4.62	4.61333	0.0208167										73	2.57886	0.0288675
73.3333	220	4.64	4.65	4.69	4.66	0.0264575	4.68	4.6	4.65	4.64333	0.0404145										73.3333	2.58514	0.0264575
73.6667	221	4.67	4.67	4.69	4.67667	0.011547	4.65	4.63	4.65	4.64333	0.011547										73.6667	2.59143	0.011547
74	222	4.66	4.67	4.7	4.67667	0.0208167	4.65	4.61	4.67	4.64333	0.0305505										74	2.59771	0.0208167
74.3333	223	4.68	4.67	4.71	4.68667	0.0208167	4.62	4.63	4.66	4.63667	0.0208167										74.3333	2.604	0.0208167
74.6667	224	4.68	4.67	4.7	4.68333	0.0152753	4.67	4.61	4.65	4.64333	0.0305505										74.6667	2.61029	0.0152753
75	225	4.69	4.69	4.7	4.69333	0.0057735	4.68	4.61	4.63	4.64	0.0360555										75	2.61657	0.0057735
75.3333	226	4.67	4.68	4.75	4.7	0.043589	4.62	4.61	4.64	4.62333	0.0152753										75.3333	2.62286	0.043589
75.6667	227	4.7	4.69	4.73	4.70667	0.0208167	4.68	4.61	4.65	4.64667	0.0351188										75.6667	2.62914	0.0208167
76	228	4.72	4.74	4.74	4.73333	0.011547	4.66	4.63	4.68	4.65667	0.0251661										76	2.63543	0.011547
76.3333	229	4.71	4.72	4.76	4.73	0.0264575	4.65	4.65	4.7	4.66667	0.0288675										76.3333	2.64171	0.0264575
76.6667	230	4.71	4.72	4.77	4.73333	0.0321455	4.72	4.62	4.67	4.67	0.05										76.6667	2.648	0.0321455
77	231	4.74	4.73	4.75	4.74	0.01	4.65	4.63	4.66	4.64667	0.0152753										77	2.65429	0.01
77.3333	232	4.75	4.74	4.77	4.75333	0.0152753	4.66	4.66	4.69	4.67	0.0173205										77.3333	2.66057	0.0152753
77.6667	233	4.74	4.72	4.78	4.74667	0.0305505	4.69	4.65	4.67	4.67	0.02										77.6667	2.66686	0.0305505
78	234	4.74	4.76	4.78	4.76	0.02	4.7	4.66	4.68	4.68	0.02										78	2.67314	0.02
78.3333	235	4.76	4.76	4.79	4.77	0.0173205	4.64	4.66	4.67	4.65667	0.0152753										78.3333	2.67943	0.0173205
78.6667	236	4.76	4.76	4.8	4.77333	0.023094	4.66	4.62	4.69	4.65667	0.0351188										78.6667	2.68571	0.023094
79	237	4.76	4.77	4.8	4.77667	0.0208167	4.71	4.61	4.68	4.66667	0.051316										79	2.692	0.0208167
79.3333	238	4.77	4.77	4.79	4.77667	0.011547	4.71	4.64	4.68	4.67667	0.0351188										79.3333	2.69829	0.011547
79.6667	239	4.77	4.78	4.82	4.79	0.0264575	4.65	4.63	4.69	4.65667	0.0305505										79.6667	2.70457	0.0264575
80	240	4.76	4.79	4.82	4.79	0.03	4.67	4.63	4.7	4.66667	0.0351188										80	2.71086	0.03
80.3333	241	4.77	4.78	4.81	4.78667	0.0208167	4.72	4.64	4.68	4.68	0.04										80.3333	2.71714	0.0208167
80.6667	242	4.78	4.79	4.82	4.79667	0.0208167	4.7	4.67	4.69	4.68667	0.0152753										80.6667	2.72343	0.0208167
81	243	4.79	4.82	4.82	4.81	0.0173205	4.67	4.63	4.72	4.67333	0.0450925										81	2.72971	0.0173205
81.3333	244	4.78	4.84	4.85	4.82333	0.0378594	4.72	4.67	4.72	4.70333	0.0288675										81.3333	2.736	0.0378594
81.6667	245	4.8	4.81	4.84	4.81667	0.0208167	4.72	4.63	4.71	4.68667	0.0493288										81.6667	2.74229	0.0208167
82	246	4.81	4.79	4.85	4.81667	0.0305505	4.76	4.68	4.67	4.70333	0.0493288										82	2.74857	0.0305505
82.3333	247	4.8	4.82	4.86	4.82667	0.0305505	4.67	4.64	4.71	4.67333	0.0351188										82.3333	2.75486	0.0305505
82.6667	248	4.82	4.83	4.85	4.83333	0.0152753	4.72	4.66	4.73	4.70333	0.0378594										82.6667	2.76114	0.0152753
83	249	4.82	4.83	4.86	4.83667	0.0208167	4.67	4.67	4.7	4.68	0.0173205										83	2.76743	0.0208167
83.3333	250	4.81	4.83	4.87	4.83667	0.0305505	4.7	4.63	4.71	4.68	0.043589										83.3333	2.77371	0.0305505
83.6667	251	4.82	4.86	4.87	4.85	0.0264575	4.73	4.64	4.71	4.69333	0.0472582										83.6667	2.78	0.0264575
84	252	4.83	4.84	4.86	4.84333	0.0152753	4.71	4.66	4.7	4.69	0.0264575										84	2.78629	0.0152753
84.3333	253	4.81	4.84	4.88	4.84333	0.0351188	4.76	4.67	4.74	4.72333	0.0472582										84.3333	2.79257	0.0351188
84.6667	254	4.82	4.85	4.87	4.84667	0.0251661	4.75	4.7	4.7	4.71667	0.0288675										84.6667	2.79886	0.0251661
85	255	4.81	4.85	4.89	4.85	0.04	4.72	4.67	4.73	4.70667	0.0321455										85	2.80514	0.04
85.3333	256	4.83	4.86	4.9	4.86333	0.0351188	4.69	4.68	4.71	4.69333	0.0152753										85.3333	2.81143	0.0351188
85.6667	257	4.84	4.88	4.9	4.87333	0.0305505	4.69	4.67	4.7	4.68667	0.0152753										85.6667	2.81771	0.0305505
86	258	4.87	4.88	4.91	4.88667	0.0208167	4.78	4.64	4.72	4.71333	0.0702377										86	2.824	0.0208167
86.3333	259	4.84	4.89	4.92	4.88333	0.0404145	4.75	4.74	4.73	4.74	0.01										86.3333	2.83029	0.0404145
86.6667	260	4.86	4.9	4.91	4.89	0.0264575	4.75	4.71	4.74	4.73333	0.0208167										86.6667	2.83657	0.0264575
87	261	4.86	4.88	4.89	4.87667	0.0152753	4.73	4.71	4.73	4.72333	0.011547										87	2.84286	0.0152753
87.3333	262	4.83	4.88	4.91	4.87333	0.0404145	4.7	4.69	4.74	4.71	0.0264575										87.3333	2.84914	0.0404145
87.6667	263	4.87	4.87	4.93	4.89	0.034641	4.72	4.69	4.73	4.71333	0.0208167										87.6667	2.85543	0.034641
88	264	4.89	4.9	4.94	4.91	0.0264575	4.76	4.68	4.76	4.73333	0.046188										88	2.86171	0.0264575
88.3333	265	4.88	4.91	4.92	4.90333	0.0208167	4.7	4.69	4.72	4.70333	0.0152753										88.3333	2.868	0.0208167
88.6667	266	4.89	4.91	4.91	4.90333	0.011547	4.73	4.69	4.74	4.72	0.0264575										88.6667	2.87429	0.011547
89	267	4.88	4.9	4.95	4.91	0.0360555	4.75	4.72	4.74	4.73667	0.0152753										89	2.88057	0.0360555
89.3333	268	4.86	4.89	4.94	4.89667	0.0404145	4.77	4.71	4.72	4.73333	0.0321455										89.3333	2.88686	0.0404145
89.6667	269	4.89	4.92	4.93	4.91333	0.0208167	4.79	4.72	4.78	4.76333	0.0378594										89.6667	2.89314	0.0208167
90	270	4.9	4.92	4.94	4.92	0.02	4.78	4.65	4.75	4.72667	0.0680686										90	2.89943	0.02
90.3333	271	4.89	4.91	4.95	4.91667	0.0305505	4.73	4.72	4.78	4.74333	0.0321455										90.3333	2.90571	0.0305505
90.6667	272	4.86	4.89	4.96	4.90333	0.051316	4.75	4.73	4.72	4.73333	0.0152753										90.6667	2.912	0.051316
91	273	4.88	4.93	4.96	4.92333	0.0404145	4.71	4.71	4.79	4.73667	0.046188										91	2.91829	0.0404145
91.3333	274	4.89	4.95	4.96	4.93333	0.0378594	4.75	4.7	4.74	4.73	0.0264575										91.3333	2.92457	0.0378594
91.6667	275	4.9	4.93	4.95	4.92667	0.0251661	4.75	4.69	4.75	4.73	0.034641										91.6667	2.93086	0.0251661
92	276	4.89	4.94	4.97	4.93333	0.0404145	4.77	4.69	4.75	4.73667	0.0416333										92	2.93714	0.0404145
92.3333	277	4.9	4.96	4.97	4.94333	0.0378594	4.79	4.7	4.77	4.75333	0.0472582										92.3333	2.94343	0.0378594
92.6667	278	4.88	4.94	4.97	4.93	0.0458258	4.76	4.73	4.75	4.74667	0.0152753										92.6667	2.94971	0.0458258
93	279	4.9	4.94	4.97	4.93667	0.0351188	4.73	4.69	4.78	4.73333	0.0450925										93	2.956	0.0351188
93.3333	280	4.91	4.94	4.97	4.94	0.03	4.72	4.69	4.79	4.73333	0.051316										93.3333	2.96229	0.03
93.6667	281	4.92	4.95	4.98	4.95	0.03	4.73	4.72	4.76	4.73667	0.0208167										93.6667	2.96857	0.03
94	282	4.93	4.94	4.97	4.94667	0.0208167	4.77	4.7	4.76	4.74333	0.0378594										94	2.97486	0.0208167
94.3333	283	4.93	4.95	4.97	4.95	0.02	4.78	4.68	4.78	4.74667	0.057735										94.3333	2.98114	0.02
94.6667	284	4.9	4.96	4.98	4.94667	0.0416333	4.72	4.78	4.76	4.75333	0.0305505										94.6667	2.98743	0.0416333
95	285	4.9	4.97	4.97	4.94667	0.0404145	4.73	4.71	4.79	4.74333	0.0416333										95	2.99371	0.0404145
95.3333	286	4.91	4.95	4.98	4.94667	0.0351188	4.78	4.7	4.79	4.75667	0.0493288										95.3333	3	0.0351188
95.6667	287	4.9	4.95	4.99	4.94667	0.0450925	4.77	4.74	4.77	4.76	0.0173205										95.6667	3.00629	0.0450925
96	288	4.93	4.97	4.99	4.96333	0.0305505	4.75	4.75	4.8	4.76667	0.0288675										96	3.02	0.0305505

## Sheet: S2 Blastn and Blastp
Blastn
Plasmid Gene ID	Plasmid Annotation	Plasmid Gene Length (bp)	Chromosome Gene ID	Chromosome Annotation	Chromosome Gene Length (bp)	% Identity	Query Coverage %	Alignment Length (bp)	E-value	Bit Score	qstart	qend	sstart	send	sstrand
GMCHHGAN_003836	lcl|pPANIL_6C_cds_GMCHHGAN_003836_3760 [locus_tag=GMCHHGAN_003836] [protein=polysaccharide lyase 8 family protein] [protein_id=GMCHHGAN_003836] [location=complement(90941..93190)] [gbkey=CDS]	2250	No significant hit
GMCHHGAN_003837	lcl|pPANIL_6C_cds_GMCHHGAN_003837_3761 [locus_tag=GMCHHGAN_003837] [protein=N-acetylglucosamine kinase] [protein_id=GMCHHGAN_003837] [location=93971..94969] [gbkey=CDS]	999	No significant hit
GMCHHGAN_003838	lcl|pPANIL_6C_cds_GMCHHGAN_003838_3762 [gene=manA] [locus_tag=GMCHHGAN_003838] [protein=mannose-6-phosphate isomerase, class I] [protein_id=GMCHHGAN_003838] [location=95002..96246] [gbkey=CDS]	1245	No significant hit
GMCHHGAN_003839	lcl|pPANIL_6C_cds_GMCHHGAN_003839_3763 [locus_tag=GMCHHGAN_003839] [protein=LacI family DNA-binding transcriptional regulator] [protein_id=GMCHHGAN_003839] [location=96338..97390] [gbkey=CDS]	1053	No significant hit
GMCHHGAN_003840	lcl|pPANIL_6C_cds_GMCHHGAN_003840_3764 [locus_tag=GMCHHGAN_003840] [protein=carbohydrate ABC transporter permease] [protein_id=GMCHHGAN_003840] [location=complement(97993..98778)] [gbkey=CDS]	786	No significant hit
GMCHHGAN_003841	lcl|pPANIL_6C_cds_GMCHHGAN_003841_3765 [locus_tag=GMCHHGAN_003841] [protein=carbohydrate ABC transporter permease] [protein_id=GMCHHGAN_003841] [location=complement(98864..99820)] [gbkey=CDS]	957	No significant hit
GMCHHGAN_003842	lcl|pPANIL_6C_cds_GMCHHGAN_003842_3766 [locus_tag=GMCHHGAN_003842] [protein=extracellular solute-binding protein] [protein_id=GMCHHGAN_003842] [location=complement(99830..101128)] [gbkey=CDS]	1299	No significant hit
GMCHHGAN_003843	lcl|pPANIL_6C_cds_GMCHHGAN_003843_3767 [locus_tag=GMCHHGAN_003843] [protein=FAD-dependent oxidoreductase] [protein_id=GMCHHGAN_003843] [location=complement(101149..102753)] [gbkey=CDS]	1605	No significant hit
GMCHHGAN_003844	lcl|pPANIL_6C_cds_GMCHHGAN_003844_3768 [locus_tag=GMCHHGAN_003844] [protein=LacI family DNA-binding transcriptional regulator] [protein_id=GMCHHGAN_003844] [location=complement(102750..103805)] [gbkey=CDS]	1056	No significant hit
GMCHHGAN_003845	lcl|pPANIL_6C_cds_GMCHHGAN_003845_3769 [locus_tag=GMCHHGAN_003845] [protein=alpha-mannosidase] [protein_id=GMCHHGAN_003845] [location=complement(104336..105820)] [gbkey=CDS]	1485	AB663_RS05300	AB663_RS05300 alpha-mannosidase [Microbacterium sp. XT11]	3039	74.00	99	1500	0.00e+00	921	1	1477	1543	3034	plus
GMCHHGAN_003846	lcl|pPANIL_6C_cds_GMCHHGAN_003846_3770 [locus_tag=GMCHHGAN_003846] [protein=alpha-mannosidase] [pseudo=true] [location=complement(105887..107361)] [gbkey=CDS]	1475	AB663_RS05300	AB663_RS05300 alpha-mannosidase [Microbacterium sp. XT11]	3039	78.06	99	1463	0.00e+00	1188	6	1467	6	1468	plus
GMCHHGAN_003847	lcl|pPANIL_6C_cds_GMCHHGAN_003847_3771 [locus_tag=GMCHHGAN_003847] [protein=glycoside hydrolase family 3 protein] [protein_id=GMCHHGAN_003847] [location=complement(107373..109259)] [gbkey=CDS]	1887	AB663_RS05275	AB663_RS05275 glycoside hydrolase family 3 protein [Microbacterium sp. XT11]	2722	77.74	93	1770	0.00e+00	1397	39	1801	960	2722	plus
GMCHHGAN_003848	lcl|pPANIL_6C_cds_GMCHHGAN_003848_3772 [locus_tag=GMCHHGAN_003848] [protein=carbohydrate ABC transporter permease] [protein_id=GMCHHGAN_003848] [location=complement(109290..110213)] [gbkey=CDS]	924	AB663_RS05275	AB663_RS05275 glycoside hydrolase family 3 protein [Microbacterium sp. XT11]	2722	81.11	99	921	0.00e+00	877	1	921	1	921	plus
GMCHHGAN_003849	lcl|pPANIL_6C_cds_GMCHHGAN_003849_3773 [locus_tag=GMCHHGAN_003849] [protein=carbohydrate ABC transporter permease] [protein_id=GMCHHGAN_003849] [location=complement(110210..111166)] [gbkey=CDS]	957	AB663_RS05285	AB663_RS05285 carbohydrate ABC transporter permease [Microbacterium sp. XT11]	963	81.13	91	869	0.00e+00	829	86	954	95	963	plus
GMCHHGAN_003850	lcl|pPANIL_6C_cds_GMCHHGAN_003850_3774 [locus_tag=GMCHHGAN_003850] [protein=extracellular solute-binding protein] [protein_id=GMCHHGAN_003850] [location=complement(111163..112545)] [gbkey=CDS]	1383	AB663_RS05295	AB663_RS05295 ABC transporter substrate-binding protein [Microbacterium sp. XT11]	1380	79.26	99	1384	0.00e+00	1192	1	1380	1	1380	plus
GMCHHGAN_003851	lcl|pPANIL_6C_cds_GMCHHGAN_003851_3775 [locus_tag=GMCHHGAN_003851] [protein=hydroxyacid dehydrogenase] [protein_id=GMCHHGAN_003851] [location=112747..113787] [gbkey=CDS]	1041	AB663_RS05270	AB663_RS05270 hydroxyacid dehydrogenase [Microbacterium sp. XT11]	1038	73.56	97	1006	7.25e-177	609	33	1037	1006	2	minus
GMCHHGAN_003852	lcl|pPANIL_6C_cds_GMCHHGAN_003852_3776 [locus_tag=GMCHHGAN_003852] [protein=glycoside hydrolase family 9 protein] [protein_id=GMCHHGAN_003852] [location=complement(113911..116766)] [gbkey=CDS]	2856	AB663_RS05265	AB663_RS05265 glycoside hydrolase family 9 protein [Microbacterium sp. XT11]	2853	80.59	99	2855	0.00e+00	2642	1	2853	1	2853	plus
No significant hit			AB663_RS05330	AB663_RS05330 polysaccharide lyase family 8 super-sandwich domain-containing protein [Microbacterium sp. XT11]	3421
Blastp
Plasmid Gene ID	Plasmid Annotation	Plasmid Protein Length	Chromosome Gene ID	Chromosome Annotation	Chromosome Protein Length	% Identity	Query Coverage %	Alignment Length	E-value	Bit Score
GMCHHGAN_003836	lcl|pPANIL_6C_prot_GMCHHGAN_003836_3760 [locus_tag=GMCHHGAN_003836] [protein=polysaccharide lyase 8 family protein] [protein_id=GMCHHGAN_003836] [location=complement(90941..93190)] [gbkey=CDS]	749	WP_067196463.1	WP_067196463.1 polysaccharide lyase family 8 super-sandwich domain-containing protein [Microbacterium sp. XT11]	1177	40.05	100	759	2.12e-176	528.0
GMCHHGAN_003837	lcl|pPANIL_6C_prot_GMCHHGAN_003837_3761 [locus_tag=GMCHHGAN_003837] [protein=N-acetylglucosamine kinase] [protein_id=GMCHHGAN_003837] [location=93971..94969] [gbkey=CDS]	332	No significant hit
GMCHHGAN_003838	lcl|pPANIL_6C_prot_GMCHHGAN_003838_3762 [gene=manA] [locus_tag=GMCHHGAN_003838] [protein=mannose-6-phosphate isomerase, class I] [protein_id=GMCHHGAN_003838] [location=95002..96246] [gbkey=CDS]	414	No significant hit
GMCHHGAN_003839	lcl|pPANIL_6C_prot_GMCHHGAN_003839_3763 [locus_tag=GMCHHGAN_003839] [protein=LacI family DNA-binding transcriptional regulator] [protein_id=GMCHHGAN_003839] [location=96338..97390] [gbkey=CDS]	350	No significant hit
GMCHHGAN_003840	lcl|pPANIL_6C_prot_GMCHHGAN_003840_3764 [locus_tag=GMCHHGAN_003840] [protein=carbohydrate ABC transporter permease] [protein_id=GMCHHGAN_003840] [location=complement(97993..98778)] [gbkey=CDS]	261	No significant hit
GMCHHGAN_003841	lcl|pPANIL_6C_prot_GMCHHGAN_003841_3765 [locus_tag=GMCHHGAN_003841] [protein=carbohydrate ABC transporter permease] [protein_id=GMCHHGAN_003841] [location=complement(98864..99820)] [gbkey=CDS]	318	WP_067196455.1	WP_067196455.1 carbohydrate ABC transporter permease [Microbacterium sp. XT11]	321	34.71	98	314	4.42e-42	139.0
GMCHHGAN_003842	lcl|pPANIL_6C_prot_GMCHHGAN_003842_3766 [locus_tag=GMCHHGAN_003842] [protein=extracellular solute-binding protein] [protein_id=GMCHHGAN_003842] [location=complement(99830..101128)] [gbkey=CDS]	432	No significant hit
GMCHHGAN_003843	lcl|pPANIL_6C_prot_GMCHHGAN_003843_3767 [locus_tag=GMCHHGAN_003843] [protein=FAD-dependent oxidoreductase] [protein_id=GMCHHGAN_003843] [location=complement(101149..102753)] [gbkey=CDS]	534	No significant hit
GMCHHGAN_003844	lcl|pPANIL_6C_prot_GMCHHGAN_003844_3768 [locus_tag=GMCHHGAN_003844] [protein=LacI family DNA-binding transcriptional regulator] [protein_id=GMCHHGAN_003844] [location=complement(102750..103805)] [gbkey=CDS]	351	No significant hit
GMCHHGAN_003845	lcl|pPANIL_6C_prot_GMCHHGAN_003845_3769 [locus_tag=GMCHHGAN_003845] [protein=alpha-mannosidase] [protein_id=GMCHHGAN_003845] [location=complement(104336..105820)] [gbkey=CDS]	494	WP_067196461.1	WP_067196461.1 alpha-mannosidase [Microbacterium sp. XT11]	1013	75.50	99	498	0.00e+00	734.0
GMCHHGAN_003846	lcl|pPANIL_6C_prot_GMCHHGAN_003846_3770 [locus_tag=GMCHHGAN_003846] [protein=alpha-mannosidase] [pseudo=true] [location=complement(105887..107361)] [gbkey=CDS]	491	WP_067196461.1	WP_067196461.1 alpha-mannosidase [Microbacterium sp. XT11]	1013	77.53	64	316	8.16e-160	470.0
GMCHHGAN_003847	lcl|pPANIL_6C_prot_GMCHHGAN_003847_3771 [locus_tag=GMCHHGAN_003847] [protein=glycoside hydrolase family 3 protein] [protein_id=GMCHHGAN_003847] [location=complement(107373..109259)] [gbkey=CDS]	628	WP_067196459.1	WP_067196459.1 glycoside hydrolase family 3 protein [Microbacterium sp. XT11]	619	82.11	98	615	0.00e+00	1009.0
GMCHHGAN_003848	lcl|pPANIL_6C_prot_GMCHHGAN_003848_3772 [locus_tag=GMCHHGAN_003848] [protein=carbohydrate ABC transporter permease] [protein_id=GMCHHGAN_003848] [location=complement(109290..110213)] [gbkey=CDS]	307	No significant hit
GMCHHGAN_003849	lcl|pPANIL_6C_prot_GMCHHGAN_003849_3773 [locus_tag=GMCHHGAN_003849] [protein=carbohydrate ABC transporter permease] [protein_id=GMCHHGAN_003849] [location=complement(110210..111166)] [gbkey=CDS]	318	WP_067196455.1	WP_067196455.1 carbohydrate ABC transporter permease [Microbacterium sp. XT11]	321	84.11	100	321	1.91e-172	472.0
GMCHHGAN_003850	lcl|pPANIL_6C_prot_GMCHHGAN_003850_3774 [locus_tag=GMCHHGAN_003850] [protein=extracellular solute-binding protein] [protein_id=GMCHHGAN_003850] [location=complement(111163..112545)] [gbkey=CDS]	460	WP_067196453.1	WP_067196453.1 ABC transporter substrate-binding protein [Microbacterium sp. XT11]	460	85.44	100	460	0.00e+00	785.0
GMCHHGAN_003851	lcl|pPANIL_6C_prot_GMCHHGAN_003851_3775 [locus_tag=GMCHHGAN_003851] [protein=hydroxyacid dehydrogenase] [protein_id=GMCHHGAN_003851] [location=112747..113787] [gbkey=CDS]	346	WP_198147936.1	WP_198147936.1 hydroxyacid dehydrogenase [Microbacterium sp. XT11]	346	76.01	100	346	0.00e+00	505.0
GMCHHGAN_003852	lcl|pPANIL_6C_prot_GMCHHGAN_003852_3776 [locus_tag=GMCHHGAN_003852] [protein=glycoside hydrolase family 9 protein] [protein_id=GMCHHGAN_003852] [location=complement(113911..116766)] [gbkey=CDS]	951	WP_198147935.1	WP_198147935.1 glycoside hydrolase family 9 protein [Microbacterium sp. XT11]	951	86.75	100	951	0.00e+00	1622.0

## Sheet: S3 Ph growth optima
Raw data for physiological optima calculations for Paenarthrobacter ilicis 6C
pH cultivation
pH 4										pH7										pH9
	optical density at 600 nm [in Å]				natural logarithm						optical density at 600 nm [in Å]				natural logarithm						optical density at 600 nm [in Å]				natural logarithm
Time [in h]	Replicate 1	Replicate 2	Replicate 3	Time [in h]	Replicate 1	Replicate 2	Replicate 3			Time [in h]	Replicate 1	Replicate 2	Replicate 3	Time [in h]	Replicate 1	Replicate 2	Replicate 3			Time [in h]	Replicate 1	Replicate 2	Replicate 3	Time [in h]	Replicate 1	Replicate 2	Replicate 3
0	0.105	0.093	0.097		-2.25379	-2.37516	-2.33304			0	0.103	0.084	0.081		-2.27303	-2.47694	-2.51331			0	0.092	0.091	0.115		-2.38597	-2.3969	-2.16282
1	0.076	0.068	0.08		-2.57702	-2.68825	-2.52573			1	0.098	0.106	0.099		-2.32279	-2.24432	-2.31264			1	0.105	0.07	0.105		-2.25379	-2.65926	-2.25379
2	0.099	0.076	0.104		-2.31264	-2.57702	-2.26336			2	0.108	0.128	0.101		-2.22562	-2.05573	-2.29263			2	0.102	0.082	0.124		-2.28278	-2.50104	-2.08747
3	0.116	0.102	0.107		-2.15417	-2.28278	-2.23493			3	0.194	0.214	0.167		-1.6399	-1.54178	-1.78976			3	0.16	0.135	0.194		-1.83258	-2.00248	-1.6399
4	0.122	0.109	0.113	4	-2.10373	-2.21641	-2.18037			4	0.256	0.256	0.23	4	-1.36258	-1.36258	-1.46968			4	0.281	0.203	0.298	4	-1.2694	-1.59455	-1.21066
5	0.137	0.132	0.152	5	-1.98777	-2.02495	-1.88387			5	0.486	0.476	0.471	5	-0.721547	-0.742337	-0.752897			5	0.409	0.398	0.443	5	-0.89404	-0.921303	-0.814186
6	0.173	0.159	0.183	6	-1.75446	-1.83885	-1.69827			6	0.737	0.735	0.727	6	-0.305167	-0.307885	-0.318829			6	0.581	0.574	0.632	6	-0.543005	-0.555126	-0.458866
7	0.213	0.215	0.203	7	-1.54646	-1.53712	-1.59455			7	1.217	1.13	1.299	7	0.196389	0.122218	0.261595			7	0.8	0.777	0.782	7	-0.223144	-0.252315	-0.245901
8	0.253	0.244	0.256	8	-1.37437	-1.41059	-1.36258			8	3	2.85	3	8	1.09861	1.04732	1.09861			8	1.34	1.29	1.27	8	0.29267	0.254642	0.239017
15	0.45	0.48	0.57		-0.798508	-0.733969	-0.562119			15	6.86	6.51	6.55		1.92571	1.87334	1.87947			15	3.94	4.64	4.23		1.37118	1.53471	1.4422
26	0.497	0.463	0.488		-0.699165	-0.770028	-0.71744			26	5.17	4.61	4.75		1.64287	1.52823	1.55814			26	3.88	3.78	3.91		1.35584	1.32972	1.36354
								average	SD									average	SD									average	SD
				µ	0.190005	0.209948	0.19249	0.197481	0.0108678					µ	0.584032	0.568435	0.615107	0.589191	0.0237599					µ	0.379504	0.436737	0.346764	0.387668	0.0455387
				R^2	0.991383	0.98807	0.975347							R^2	0.981167	0.97762	0.989221							R^2	0.993044	0.980799	0.988747
				doubling time	3.64805	3.30152	3.60094	3.51684						doubling time	1.18683	1.2194	1.12687	1.1777						doubling time	1.82646	1.5871	1.9989	1.80415
pH 3										pH7
	optical density at 600 nm [in Å]										optical density at 600 nm [in Å]				natural logarithm
Time [in h]	Replicate 1	Replicate 2	Replicate 3							Time [in h]	Replicate 1	Replicate 2	Replicate 3	Time [in h]	Replicate 1	Replicate 2	Replicate 3
0	1	2	3							0	0.101	0.109	0.103		-2.29263	-2.21641	-2.27303						pH	µ	StDev
1	0.09	0.093	0.097							1	0.054	0.081	0.067		-2.91877	-2.51331	-2.70306						3	0	0
2	0.037	0.027	0.047							2	0.158	0.093	0.093		-1.84516	-2.37516	-2.37516						4	0.197481	0.0108678
3	0.021	0.026	0.023							3	0.182	0.173	0.178	3	-1.70375	-1.75446	-1.72597						5	0.394579	0.0392277
4	0.018	0.018	0.036							4	0.253	0.333	0.296	4	-1.37437	-1.09961	-1.2174						6	0.506475	0.00895909
5	-0.005	0.006	0.002							5	0.521	0.565	0.51	5	-0.652005	-0.57093	-0.673345						7	0.55175	0.0300309
6	0.005	0.009	0.012							6	0.84	0.824	0.766	6	-0.174353	-0.193585	-0.266573						8	0.514152	0.0104306
7	0.053	0.084	0.051							7	1.41	1.65	1.44	7	0.34359	0.500775	0.364643						9	0.387668	0.0455387
8	0.011	0.036	0.08							8	2.5	2.45	2.52	8	0.916291	0.896088	0.924259						10	0.319638	0.00840211
9	0.012	0.012	0.024							9	3.76	3.86	3.81										11	0	0
										10	5.54	5.32	5.19		1.71199	1.67147	1.64673
										26	5.33	5.02	5.21		1.67335	1.61343	1.65058
																		average	SD
														µ	0.535192	0.526608	0.52583	0.52921	0.00519523
														R^2	0.994718	0.994106	0.997484
														doubling time	1.29514	1.31625	1.3182	1.30986
pH 5										pH7										pH 10
	optical density at 600 nm [in Å]				natural logarithm						optical density at 600 nm [in Å]				natural logarithm						optical density at 600 nm [in Å]				natural logarithm
Time [in h]	Replicate 1	Replicate 2	Replicate 3	Time [in h]	Replicate 1	Replicate 2	Replicate 3			Time [in h]	Replicate 1	Replicate 2	Replicate 3	Time [in h]	Replicate 1	Replicate 2	Replicate 3			Time [in h]	Replicate 1	Replicate 2	Replicate 3	Time [in h]	Replicate 1	Replicate 2	Replicate 3
0	0.108	0.105	0.106		-2.22562	-2.25379	-2.24432			0	0.107	0.109	0.102		-2.23493	-2.21641	-2.28278			0	0.089	0.092	0.092		-2.41912	-2.38597	-2.38597
1	0.051	0.068	0.056		-2.97593	-2.68825	-2.8824			1	0.059	0.067	0.066		-2.83022	-2.70306	-2.7181			1	0.054	0.057	0.061		-2.91877	-2.8647	-2.79688
2	0.042	0.05	0.055		-3.17009	-2.99573	-2.90042			2	0.083	0.084	0.083		-2.48891	-2.47694	-2.48891			2	0.066	0.067	0.071		-2.7181	-2.70306	-2.64508
3	0.092	0.08	0.096	3	-2.38597	-2.52573	-2.34341			3	0.148	0.133	0.121	3	-1.91054	-2.01741	-2.11196			3	0.088	0.072	0.08	3	-2.43042	-2.63109	-2.52573
4	0.139	0.121	0.154	4	-1.97328	-2.11196	-1.8708			4	0.263	0.247	0.195	4	-1.3356	-1.39837	-1.63476			4	0.117	0.086	0.11	4	-2.14558	-2.45341	-2.20727
5	0.215	0.193	0.214	5	-1.53712	-1.64507	-1.54178			5	0.477	0.436	0.427	5	-0.740239	-0.830113	-0.850971			5	0.15	0.114	0.132	5	-1.89712	-2.17156	-2.02495
6	0.35	0.297	0.3	6	-1.04982	-1.21402	-1.20397			6	0.804	0.697	0.644	6	-0.218156	-0.36097	-0.440057			6	0.217	0.158	0.197	6	-1.52786	-1.84516	-1.62455
7	0.5	0.423	0.41	7	-0.693147	-0.860383	-0.891598			7	1.46	1.27	1.17	7	0.378436	0.239017	0.157004			7	0.334	0.237	0.275	7	-1.09661	-1.4397	-1.29098
8	0.688	0.592	0.577	8	-0.373966	-0.524249	-0.549913			8	2.36	2.2	2.15	8	0.858662	0.788457	0.765468			8	0.435	0.34	0.379	8	-0.832409	-1.07881	-0.970219
								average	SD									average	SD									average	SD
				µ	0.411077	0.422863	0.349797	0.394579	0.0392277					µ	0.557435	0.554589	0.576382	0.562802	0.564591					µ	0.328749	0.31797	0.312195	0.319638	0.00840211
				R^2	0.99581	0.996366	0.995325							R^2	0.999153	0.998932	0.995743							R^2	0.992728	0.985321	0.993098
				doubling time	1.68617	1.63918	1.98157	1.76897						doubling time	1.24346	1.24984	1.20258	1.23196						doubling time	2.10844	2.17992	2.22024	2.16953
pH 6										pH 7										pH 8
	optical density at 600 nm [in Å]				natural logarithm						optical density at 600 nm [in Å]				natural logarithm						optical density at 600 nm [in Å]				natural logarithm
Time [in h]	Replicate 1	Replicate 2	Replicate 3	Time [in h]	Replicate 1	Replicate 2	Replicate 3			Time [in h]	Replicate 1	Replicate 2	Replicate 3	Time [in h]	Replicate 1	Replicate 2	Replicate 3			Time [in h]	Replicate 1	Replicate 2	Replicate 3	Time [in h]	Replicate 1	Replicate 2	Replicate 3
0	0.092	0.096	0.088		-2.38597	-2.34341	-2.43042			0	0.089	0.093	0.091		-2.41912	-2.37516	-2.3969			0	0.098	0.098	0.095		-2.32279	-2.32279	-2.35388
1	0.093	0.074	0.068		-2.37516	-2.60369	-2.68825			1	0.062	0.082	0.096		-2.78062	-2.50104	-2.34341			1	0.074	0.07	0.092		-2.60369	-2.65926	-2.38597
2	0.109	0.123	0.131		-2.21641	-2.09557	-2.03256			2	0.091	0.101	0.123		-2.3969	-2.29263	-2.09557			2	0.112	0.083	0.119		-2.18926	-2.48891	-2.12863
3	0.164	0.165	0.173	3	-1.80789	-1.80181	-1.75446			3	0.147	0.139	0.138	3	-1.91732	-1.97328	-1.9805			3	0.15	0.132	0.127	3	-1.89712	-2.02495	-2.06357
4	0.321	0.366	0.327	4	-1.13631	-1.00512	-1.1178			4	0.268	0.301	0.274	4	-1.31677	-1.20065	-1.29463			4	0.258	0.222	0.24	4	-1.3548	-1.50508	-1.42712
5	0.476	0.485	0.51	5	-0.742337	-0.723606	-0.673345			5	0.425	0.483	0.478	5	-0.855666	-0.727739	-0.738145			5	0.426	0.412	0.395	5	-0.853316	-0.886732	-0.92887
6	0.729	0.757	0.776	6	-0.316082	-0.278392	-0.253603			6	0.681	0.688	0.69	6	-0.384193	-0.373966	-0.371064			6	0.68	0.605	0.649	6	-0.385662	-0.502527	-0.432323
7	1.27	1.41	1.34	7	0.239017	0.34359	0.29267			7	1.2	1.25	1.23	7	0.182322	0.223144	0.207014			7	1.12	1	1.1	7	0.113329	0	0.0953102
8	2.18	2.5	2.31	8	0.779325	0.916291	0.837248			8	2.1	2.14	2.17	8	0.741937	0.760806	0.774727			8	1.92	1.82	1.81	8	0.652325	0.598837	0.593327
								average										average	SD									average	SD
				µ	0.499666	0.516624	0.503134	0.506475	0.00895909					µ	0.521858	0.522731	0.532804	0.525798	0.00608345					µ	0.503407	0.514811	0.524237	0.514152	0.0104306
				R^2	0.995072	0.986934	0.996756							R^2	0.998418	0.990519	0.994688							R^2	0.999536	0.996982	0.998421
				doubling time	1.38722	1.34169	1.37766	1.36885						doubling time	1.32823	1.32601	1.30094	1.31839						doubling time	1.37691	1.34641	1.3222	1.34851
pH 11										pH 7
	optical density at 600 nm [in Å]
Time [in h]	Replicate 1	Replicate 2	Replicate 3								optical density at 600 nm [in Å]				natural logarithm
0	0.103	0.89	0.091							Time [in h]	Replicate 1	Replicate 2	Replicate 3	Time [in h]	Replicate 1	Replicate 2	Replicate 3
1	0.075	0.085	0.06							0	0.096	0.102	0.095		-2.34341	-2.28278	-2.35388
2	0.07	0.065	0.041							1	0.05	0.103	0.059		-2.99573	-2.27303	-2.83022
3	0.054	0.087	0.058							2	0.133	0.142	0.083		-2.01741	-1.95193	-2.48891
4	0.06	0.063	0.032							3	0.213	0.199	0.191	3	-1.54646	-1.61445	-1.65548
5	0.028	0.037	0.032							4	0.365	0.35	0.362	4	-1.00786	-1.04982	-1.01611
6	0.041	0.056	0.045							5	0.61	0.59	0.604	5	-0.494296	-0.527633	-0.504181
7	0.04	0.046	0.046							6	1.18	1.13	1.23	6	0.165514	0.122218	0.207014
8	0.039	0.044	0.037							7	1.82	1.84	1.78	7	0.598837	0.609766	0.576613
9	0.033	0.042	0.036							8	3.12	2.92	3.14	8	1.13783	1.07158	1.14422
										9	4.28	4.18	4.31		1.45395	1.43031	1.46094
										10	4.95	5.12	5.19		1.59939	1.63315	1.64673
Ph	Average	SD																Mittelwert
3	0	0												Steigung µ	0.540039	0.544537	0.556797	0.547124
4	0.197481	0.0108678												VerdopplungsTime 1/µ [in h]	1.28351	1.27291	1.24488	1.2671
5	0.394579	0.0392277												Bestimmtheitsmaß R^2	0.998137	0.997757	0.99506
6	0.506475	0.00895909
7	0.589191	0.0237599
8	0.514152	0.0104306
9	0.387668	0.0455387
10	0.319638	0.00840211
11	0	0

## Sheet: S4 Temperature growth optima
30°C										20°C
time (in h)	culture 1	culture 2	culture 3							time (in h)	culture 1	culture 2	culture 3
0	0.107	0.109	0.102		-2.23493	-2.21641	-2.28278			0	0.103	0.103	0.101		-2.27303	-2.27303	-2.29263
1	0.059	0.062	0.066		-2.83022	-2.78062	-2.7181			1	0.057	0.071	0.071		-2.8647	-2.64508	-2.64508
2	0.083	0.084	0.083		-2.48891	-2.47694	-2.48891			2	0.054	0.067	0.078		-2.91877	-2.70306	-2.55105
3	0.148	0.133	0.121	3	-1.91054	-2.01741	-2.11196			3	0.069	0.083	0.087	3	-2.67365	-2.48891	-2.44185
4	0.263	0.247	0.195	4	-1.3356	-1.39837	-1.63476			4	0.085	0.109	0.103	4	-2.4651	-2.21641	-2.27303
5	0.477	0.436	0.427	5	-0.740239	-0.830113	-0.850971			5	0.125	0.133	0.137	5	-2.07944	-2.01741	-1.98777
6	0.804	0.697	0.644	6	-0.218156	-0.36097	-0.440057			6	0.181	0.176	0.184	6	-1.70926	-1.73727	-1.69282
7	1.46	1.27	1.17	7	0.378436	0.239017	0.157004			7	0.282	0.266	0.271	7	-1.26585	-1.32426	-1.30564
8	2.36	2.2	2.15	8	0.858662	0.788457	0.765468			8	0.375	0.37	0.338	8	-0.980829	-0.994252	-1.08471
								average	SD									average	SD
				µ	0.557435	0.554589	0.576382	0.562802	0.0118462					µ	0.355201	0.297997	0.285223	0.312807	0.0372658
				R^2	0.999153	0.998932	0.995743							R^2	0.992343	0.986891	0.989707
				doubling time	1.24346	1.24984	1.20258	1.23196						doubling time	1.95142	2.32602	2.43019	2.23588
30°C										25°C
time (in h)	culture 1	culture 2	culture 3							time (in h)	culture 1	culture 2	culture 3
0	0.11	0.109	0.111		-2.20727	-2.21641	-2.19823			0	0.112	0.11	0.112		-2.18926	-2.20727	-2.18926
1	0.059	0.044	0.058		-2.83022	-3.12357	-2.84731			1	0.048	0.05	0.082		-3.03655	-2.99573	-2.50104
2	0.069	0.068	0.075		-2.67365	-2.68825	-2.59027			2	0.093	0.103	0.087		-2.37516	-2.27303	-2.44185
3	0.141	0.118	0.147	3	-1.959	-2.13707	-1.91732			3	0.137	0.11	0.135	3	-1.98777	-2.20727	-2.00248
4	0.266	0.265	0.284	4	-1.32426	-1.32803	-1.25878			4	0.231	0.184	0.217	4	-1.46534	-1.69282	-1.52786
5	0.409	0.437	0.457	5	-0.89404	-0.827822	-0.783072			5	0.32	0.256	0.315	5	-1.13943	-1.36258	-1.15518
6	0.728	0.685	0.676	6	-0.317454	-0.378336	-0.391562			6	0.578	0.44	0.432	6	-0.548181	-0.820981	-0.83933
7	1.149	1.155	1.184	7	0.138892	0.1441	0.168899			7	0.806	0.634	0.743	7	-0.215672	-0.455706	-0.297059
8	2.306	2.169	2.266	8	0.835514	0.774266	0.818016			8	1.546	1.122	1.438	8	0.435671	0.115113	0.363253
								average	SD									average	SD
				µ	0.541103	0.551203	0.524321	0.538876	0.0135786					µ	0.470214	0.453282	0.452483	0.45866	0.010014
				R^2	0.996217	0.99209	0.994214							R^2	0.992627	0.995811	0.985079
				doubling time	1.28099	1.25752	1.32199	1.28683						doubling time	1.47411	1.52917	1.53187	1.51172
30°C										40°C										35°C
time (in h)	culture 1	culture 2	culture 3							time (in h)	culture 1	culture 2	culture 3							time (in h)	culture 1	culture 2	culture 3
0	0.09	0.088	0.088		-2.40795	-2.43042	-2.43042			0	0.092	0.106	0.091		-2.38597	-2.24432	-2.3969			0	0.111	0.114	0.109		-2.19823	-2.17156	-2.21641
1	0.065	0.075	0.08		-2.73337	-2.59027	-2.52573			1	0.078	0.094	0.073		-2.55105	-2.36446	-2.6173			1	0.094	0.101	0.097		-2.36446	-2.29263	-2.33304
2	0.116	0.121	0.112		-2.15417	-2.11196	-2.18926			2	0.104	0.092	0.129		-2.26336	-2.38597	-2.04794			2	0.131	0.155	0.14		-2.03256	-1.86433	-1.96611
3	0.18	0.198	0.187	3	-1.7148	-1.61949	-1.67665			3	0.111	0.109	0.106	3	-2.19823	-2.21641	-2.24432			3	0.206	0.183	0.184	3	-1.57988	-1.69827	-1.69282
4	0.312	0.381	0.341	4	-1.16475	-0.964956	-1.07587			4	0.129	0.131	0.121	4	-2.04794	-2.03256	-2.11196			4	0.342	0.306	0.312	4	-1.07294	-1.18417	-1.16475
5	0.557	0.58	0.518	5	-0.58519	-0.544727	-0.65778			5	0.151	0.152	0.15	5	-1.89048	-1.88387	-1.89712			5	0.549	0.526	0.499	5	-0.599657	-0.642454	-0.695149
6	1.02	1.06	1.02	6	0.0198026	0.0582689	0.0198026			6	0.173	0.178	0.171	6	-1.75446	-1.72597	-1.76609			6	0.792	0.777	0.733	6	-0.233194	-0.252315	-0.31061
7	1.67	1.65	1.76	7	0.512824	0.500775	0.565314			7	0.209	0.202	0.194	7	-1.56542	-1.59949	-1.6399			7	1.31	1.27	1.15	7	0.270027	0.239017	0.139762
8	2.6	2.64	2.77	8	0.955511	0.970779	1.01885			8	0.212	0.161	0.178		-1.55117	-1.82635	-1.72597			8	2.03	1.84	1.7	8	0.708036	0.609766	0.530628
								average	SD									average	SD									average	SD
				µ	0.542551	0.512901	0.545103	0.533518	0.0179008					µ	0.155909	0.154043	0.155471	0.155141	0.000975935					µ	0.452427	0.462854	0.440438	0.451906	0.011217
				R^2	0.99738	0.996278	0.997004							R^2	0.997592	0.996222	0.990646							R^2	0.998516	0.996447	0.997295
				doubling time	1.27757	1.35143	1.27159	1.3002						doubling time	4.44585	4.49971	4.45837	4.46798						doubling time	1.53206	1.49755	1.57377	1.53446
Temperature	Average	SD
20	0.312807	0.0372658
25	0.45866	0.010014
30	0.533518	0.0179008
35	0.451906	0.011217
40	0.155141	0.000975935

## Sheet: S5 Relative viscosity change
Changes in relative viscosity over time in a 1% xanthan solution with 1X M9 salts with 200 µl sterile filtered culture supernatant from 48h dissolved in 12 ml of xanthan solution and stirred at 1 rotation per minute at 34° C for 48h
15.9.24			18.9.24					22.9.24
T(h)	mpas	Relative viscosity	T(h)	mpas	Relative viscosity		T(h)	mpas	Relative viscosity		T(h)	Average	StDEv
0	28150	1	0	28190	1		0	24550	1		0	1	0
1	24830	0.88206	1	23990	0.851011		1	21660	0.882281		1	0.871784	0.0179904
2	23060	0.819183	2	22180	0.786804		2	19250	0.784114		2	0.7967	0.019517
3	21590	0.766963	3	21550	0.764455		3	18450	0.751527		3	0.760982	0.00828316
4	21090	0.749201	4	21230	0.753104		4	17960	0.731568		4	0.744624	0.0114741
5	20560	0.730373	5	21150	0.750266		5	17510	0.713238		5	0.731292	0.018531
6	19880	0.706217	6	20600	0.730756		6	17040	0.694094		6	0.710355	0.0186781
7	19060	0.677087	7	20300	0.720114		7	16570	0.674949		7	0.690717	0.025481
8	18170	0.645471	8	19150	0.679319		8	15930	0.64888		8	0.65789	0.0186363
9	17330	0.615631	9	18540	0.65768		9	15370	0.626069		9	0.633127	0.0218951
10	17050	0.605684	10	18010	0.638879		10	14710	0.599185		10	0.614583	0.0212906
11	16000	0.568384	11	17680	0.627173		11	14050	0.572301		11	0.589286	0.0328694
12	15470	0.549556	12	17000	0.603051		12	13480	0.549084		12	0.56723	0.0310225
13	14790	0.5254	13	16538	0.586662		13	12380	0.504277		13	0.53878	0.0427912
14	14160	0.50302	14	15930	0.565094		14	12330	0.50224		14	0.523451	0.0360658
15	14030	0.498401	15	15500	0.54984		15	11980	0.487984		15	0.512075	0.0331178
16	13210	0.469272	16	15110	0.536006		16	11700	0.476578		16	0.493952	0.0366024
17	12990	0.461456	17	14440	0.512238		17	11350	0.462322		17	0.478672	0.0290724
18	12480	0.443339	18	14000	0.49663		18	11110	0.452546		18	0.464172	0.0284842
19	12100	0.42984	19	13500	0.478893		19	10930	0.445214		19	0.451316	0.0250894
20	11890	0.42238	20	13060	0.463285		20	10640	0.433401		20	0.439689	0.0211648
21	11650	0.413854	21	12810	0.454416		21	10150	0.413442		21	0.427238	0.0235385
22	11450	0.40675	22	12530	0.444484		22	10070	0.410183		22	0.420472	0.0208654
23	11300	0.401421	23	12070	0.428166		23	9750	0.397149		23	0.408912	0.0168108
24	10980	0.390053	24	12000	0.425683		24	9430	0.384114		24	0.39995	0.0224822
25	10860	0.38579	25	11870	0.421071		25	9310	0.379226		25	0.395363	0.022505
26	10730	0.381172	26	11600	0.411493		26	9120	0.371487		26	0.388051	0.0208715
27	10730	0.381172	27	11410	0.475615		27	9000	0.415512		27	0.4241	0.0478033
28	10600	0.376554	28	11300	0.400851		28	8900	0.410896		28	0.3961	0.0176568
29	10580	0.375844	29	11220	0.398013		29	8840	0.408126		29	0.393994	0.016512
30	10490	0.372647	30	11110	0.394111		30	8830	0.407664		30	0.391474	0.017657
31	10440	0.37087	31	10990	0.389855		31	8810	0.406741		31	0.389155	0.0179453
32	10390	0.369094	32	10900	0.386662		32	8790	0.405817		32	0.387191	0.0183672
33	10360	0.368028	33	10840	0.384534		33	8700	0.401662		33	0.384741	0.0168178
34	10310	0.366252	34	10760	0.381696		34	8670	0.400277		34	0.382742	0.0170365
35	10260	0.364476	35	10700	0.446019		35	8630	0.39843		35	0.402975	0.0409611
36	10230	0.36341	36	10640	0.377439		36	8590	0.396584		36	0.379144	0.0166523
37	10220	0.363055	37	10630	0.377084		37	8480	0.391505		37	0.377215	0.0142255
38	10200	0.362345	38	10500	0.372473		38	8430	0.389197		38	0.374671	0.0135604
39	10220	0.363055	39	10470	0.371408		39	8370	0.386427		39	0.37363	0.0118431
40	10230	0.36341	40	10420	0.369635		40	8290	0.382733		40	0.371926	0.00986311
41	10270	0.364831	41	10410	0.36928		41	8270	0.38181		41	0.371974	0.00880397
42	10280	0.365187	42	10420	0.369635		42	8220	0.379501		42	0.371441	0.00732638
43	10240	0.363766	43	10380	0.368216		43	8200	0.378578		43	0.370186	0.00760035
44	10220	0.363055	44	10340	0.366797		44	8160	0.376731		44	0.368861	0.00706795
45	9980	0.354529	45	10240	0.363249		45	8100	0.373961		45	0.363913	0.00973295
46	10150	0.360568	46	10250	0.363604		46	8080	0.373038		46	0.365737	0.00650255
47	10130	0.359858	47	10220	0.36254		47	8070	0.372576		47	0.364991	0.00670416
48	9990	0.354885	48	10230	0.362895		48	8070	0.372576		48	0.363452	0.00885896

## Sheet: S6 Shared plasmid genes 
Shared genes (location given on pPANIL 6C)
Accession	Product	Start	Stop	Identity (percent)
3779	SRPBCC family protein	28291	29361	85.38
3780	TetR/AcrR family transcriptional regulator	29540	30175	85.38
3781	ATP-binding protein	30503	31672	83.42
3782	TolB family protein	31665	32711	83.42
3783	DUF4082 domain-containing protein	32773	37680	80.38
3784	hypothetical protein	38198	38647	81.74
3785	copper resistance protein CopC	38722	39333	81.74
3786	hypothetical protein	39406	40014	81.74
3787	DsbA family protein	40110	40805	81.74
3788	cation diffusion facilitator family transporter	40805	41722	81.74
3789	metalloregulator ArsR/SmtB family transcription factor	41719	42093	81.74
3790	cytochrome c oxidase assembly protein	42164	44272	81.74
3791	metalloregulator ArsR/SmtB family transcription factor	44494	44916	81.74
3792	cytochrome c oxidase assembly protein	44962	45930	81.74
3793	cytochrome c biogenesis protein ResB	45927	47555	81.74
3794	SURF1 family protein	47545	48402	81.74
3795	M23 family metallopeptidase	48872	49684	82.86
3796	vitamin K epoxide reductase family protein	49713	50390	85.64
3798	cytochrome c biogenesis protein CcdA	51114	51863	85.76
3799	signal peptidase II	51868	52359	79.71
3800	heavy metal translocating P-type ATPase	52356	54311	84.45
3801	metalloregulator ArsR/SmtB family transcription factor	54308	54706	84.45
3804	four-helix bundle copper-binding protein	58142	58580	79.45
3806	F510_1955 family glycosylhydrolase	58658	59536	79.45
3807	DUF305 domain-containing protein	59624	60238	79.45
3808	DUF6153 family protein	60399	60881	84.01
3809	copper-translocating P-type ATPase	60981	63131	84.01
3810	heavy-metal-associated domain-containing protein	63197	63505	84.01
3813	hypothetical protein	65835	66158	86.19
3815	hypothetical protein	67054	67320	93.91
3822	DNA-processing protein DprA	74905	75813	86.4
3823	hypothetical protein	75876	76268	86.4
3824	ParB/RepB/Spo0J family partition protein	76861	78207	86.4
3828	glutaredoxin family protein	81770	82036	89.95
1678	MobF family relaxase	84725	89188	79.07
1676	hypothetical protein	127957	128502	77.93
3866	DUF4913 domain-containing protein	128558	128941	77.93
3867	type IV secretory system conjugative DNA transfer family protein	128938	130635	77.93
3868	ATP/GTP-binding protein	130632	132218	77.93
3869	hypothetical protein	138279	138815	78.23
3875	M23 family metallopeptidase	138815	139888	78.23

## Sheet: S7 Flagellar proteins
Flagellar proteins from Paenarthrobacter ilicis sp. 6C
Protein and amino acid code
>lcl|chromosome_prot_GMCHHGAN_000805_781 [locus_tag=GMCHHGAN_000805] [protein=flagellar assembly protein FliW] [protein_id=GMCHHGAN_000805] [location=complement(839988..840371)] [gbkey=CDS]
MSTALAFDTLDFVSPMPGLESAEGFSLRGIAGAEGLYALEVAQPRVRMFVADAAVYVPDYQPVVPPAVLE
TLGMASTAEGNVLVVVNPAPGKTTVNLMAPLLVNADGRCLQVILDGAAYPLRAELAG
>lcl|chromosome_prot_GMCHHGAN_000806_782 [gene=flgL] [locus_tag=GMCHHGAN_000806] [protein=flagellar hook-associated protein FlgL] [protein_id=GMCHHGAN_000806] [location=complement(840368..841255)] [gbkey=CDS]
MLNRVTNQMMSASAQRNLQMSQSRLAELQERAQTLKNISRPSDDPAGAAQAIAMRAQLSAATQYGSNISD
GNGWLAAADTALGQSTNILNRVRDLVVQASNGTLNSTAKEAIAVEIEGLGKDLLTQANTQYLGRNVFAGS
SDTVGAFTNTTPPSFLGTGGSSVERRVDAARTVRVDSDGGAIFGEGAGSVFALVSDVVADIRSGADPNAR
LAAIGDRIKAVIDGRSDVGMRQTRLGQAQDSLEGMKATLETQRSRVEDMDLGKAVMDLKLQETSYQVALA
VTAKVLQPTLMDFLR
>lcl|chromosome_prot_GMCHHGAN_000807_783 [gene=flgK] [locus_tag=GMCHHGAN_000807] [protein=flagellar hook-associated protein FlgK] [protein_id=GMCHHGAN_000807] [location=complement(841259..842692)] [gbkey=CDS]
MSTFGGLNTAYRGLTAAQQAINLAGQNIANATTPGYTRQRLEQSAIGAPSSVGLNPSIGQAGQGVSVDGI
ARLGNSFLDAGVRNTAAQTGFAGLRSTELQRLEDALQEPGPHGISTALHTFWASWQGVSNHPGEAAPASV
LLEAATTLSATVSSGYKALDAQWTRVRGEASTTVDELNAVAGRVAELNATIRSVLASGGSANELIDARNQ
MTEAIATLAGGTVRDNADGTADVVVGGNALVSGTSHRELKLAGQTTMGAAGQPVRLEWKDRPGVAVNLDG
GQLAGAVSLLAPAAAGSKGQGTGGAIAEAAAAYNAFATQLMNDVNAVHRTGQTPNGTGNLDFFAITPGAP
AALSLRVVPTNAAGIAAGAPGGGSLDGSIADAVAQVGSKPGAPDTFWNGVVAGIGMASRSAQQHSRLADA
ASASAVGQRSSSAAVSLDEENVALLASQHAYQAAARVMTAIDEALDVLINRTGLVGR
>lcl|chromosome_prot_GMCHHGAN_000808_784 [locus_tag=GMCHHGAN_000808] [protein=flagellar protein FlgN] [protein_id=GMCHHGAN_000808] [location=complement(842723..843205)] [gbkey=CDS]
MAIQELSALLWRERELLDLLTFKLEEEQLLLTAGKSRWLPHGTREVEQVLERVSQAGLARAVEIAAVAAQ
WGVSPDSPLAELAEAAPDPAWAEVLTSHVTAMRQQTAAIKELRDANQQFLRAAVRSTQETLADLKPAAGT
YDSQGRTGDRAAAHLVDRQF
>lcl|chromosome_prot_GMCHHGAN_000809_785 [locus_tag=GMCHHGAN_000809] [protein=flagellin] [protein_id=GMCHHGAN_000809] [location=843428..844264] [gbkey=CDS]
MGMQINNNLMANNAYRNLNATQDNLSKSMEKLSSGLRINRAADDAAGLAISEGLKSQVSGSAVAARNAQD
GISLIQTTEGALSEVHSVLQRMRDLAVQGASDTNNTAARDAIKDEADSLGKELDRITQSTNFNGIDLLKG
GSKNIQVGTAGTANDTIAVNLGDVATAAGTLSSATGATGFDVTTNAAAQTTITAIDAAITTVSAQRSDLG
ANQNRLDHAIKTLNVSGENLQAAQSRIADTDMAAEMVKYTKANILSQAGTAMLAQANQSGQGVLSLLR
>lcl|chromosome_prot_GMCHHGAN_000810_786 [locus_tag=GMCHHGAN_000810] [protein=flagellar cap protein FliD N-terminal domain-containing protein] [protein_id=GMCHHGAN_000810] [location=844371..844853] [gbkey=CDS]
MGTAIDGLVSGLKTTDLINSFMSVEALPQTQLKTKLAANQTIISTLQSFNTKLTALKDLSVAGSAAGALN
LFTASSSAPSITAKTTTAASAGSIDLTVTQLAQTQVNVTAAMTAWPPAAVCLTGSRLSIPRVRRPRLSLR
EHPWMTWFRPSTQPLPVRMP
>lcl|chromosome_prot_GMCHHGAN_000811_787 [gene=fliD] [locus_tag=GMCHHGAN_000811] [protein=flagellar filament capping protein FliD] [protein_id=GMCHHGAN_000811] [location=844808..845752] [gbkey=CDS]
MVPAINAASAGAHAVKVPAGNGTYRLQLTATTPGAAGAFTAYRGTPAQVGDGTAVDLVSEAGAAVVKSAQ
DAQATLYAGTAAAQVLTSGSNTFQDVLPGVSITASAVTAGPVTVTVASDVAGTTKKAEDLVKSVNDVLGF
IAIYSAVSKTTDSKGASVPKAGIFTGNSTVRAVNDQVLAALSRPIAGKSPAEYGINITKAGDFTFDADKF
AKSLAADPVATQAAVQGLAARLADAATAASDPYKGAVSGLIKGRESEVRDLGNRIADWDQRLITRRATLQ
SVYTNMEVVLGGLQSQSAWLSGQISSLSKQSSGE
>lcl|chromosome_prot_GMCHHGAN_000812_788 [gene=fliS] [locus_tag=GMCHHGAN_000812] [protein=flagellar export chaperone FliS] [protein_id=GMCHHGAN_000812] [location=845752..846189] [gbkey=CDS]
MALRAQQLSRYNDDAVLSAPPARLLTMLYDRLLLDLKRAQLAQEGNTWDTARENLLHAQAIVTELRSSLR
TDAWDGAESLASIYDYCLEALIGANIYRDVDRTKECVELLEPLRQGWHEAAAALSAHAPVPTSAPVASGR
ALGVA
>lcl|chromosome_prot_GMCHHGAN_000815_791 [gene=flgB] [locus_tag=GMCHHGAN_000815] [protein=flagellar basal body rod protein FlgB] [protein_id=GMCHHGAN_000815] [location=847889..848230] [gbkey=CDS]
MLESVTSAALASALDALSLRQRTIANNIANVNTPNYQAKRVSFEDQLAASVRSGDGHANATVAPSEEPTR
TEGNNVNLDTETLSNIDTVLRYQFASRAAAGEFTSLRTALRTN
>lcl|chromosome_prot_GMCHHGAN_000816_792 [locus_tag=GMCHHGAN_000816] [protein=flagellar basal body rod C-terminal domain-containing protein] [protein_id=GMCHHGAN_000816] [location=848230..848622] [gbkey=CDS]
MTFDAIGIAGSALTVHRKWLDAVSDNLANMNNASRTDGQAFRARYIEAAEGNNGDGVYVKSTPLGNGEGR
IVYQPDHPLADANGNVRYPDIDMAEQMGTLIIAQRGYQANAQVVDRARETYLAALEIGKS
>lcl|chromosome_prot_GMCHHGAN_000817_793 [locus_tag=GMCHHGAN_000817] [protein=flagellar hook-basal body complex protein FliE] [protein_id=GMCHHGAN_000817] [location=848622..848921] [gbkey=CDS]
MSLGPITAIQGVSGTGYASPATPATTGADFGTALTGAVDNLQSLQSTSKELAVSAVTGNLDDIHRATLAS
TRAQVTFELVAAVRNKGIDAFNEIMRMQA
>lcl|chromosome_prot_GMCHHGAN_000818_794 [gene=fliF] [locus_tag=GMCHHGAN_000818] [protein=flagellar basal-body MS-ring/collar protein FliF] [protein_id=GMCHHGAN_000818] [location=848921..850555] [gbkey=CDS]
MPPAISRFFRKLGGGIQAFSPAQRTLAILGIAVLVLGGVALTAWLGKPAYSPLFSGLKDTDANSIVEQLR
KDNIPYELSNGGSTILVPEDKVYDERLKAAAAGLPSAAATGYSLLDKLGVTSSEFQQSVTYKRALEGELS
TTVQAMDGVKSAAVRLAIPEKSVFVDTTPEATASVFVETQPGTTLSADKVQAIVHLTSAAIENLKPTNVS
VVDSQGNVLSTVGGGATGSSSKQATDYQQRTSDAVRAVLDSVVGPGNATVAVAADVTAESAQQRRETFTP
AADTPALSESTKTEKYTGTGGGAAGVLGPDNIAVPGGTNANGSYDSSDTTKNNAVNKVTEDRTIPQGAVK
RQTISVAINQAAAGGVNVNSVRALVTSAAGIDTARGDVVTVEVLPFSTAAADKAAEALGTAQADAEAAKD
AALKNTLILAASILLAAIALIVVVLITLKRRQRREPVDLGERVDYVALPEAIPTQAISGPPTSAIELTSI
QPASPVPPTPALPLPGSEALDGELKRAQIEAMVADNPARTAEYLRGLMDERQSV
>lcl|chromosome_prot_GMCHHGAN_000819_795 [gene=fliG] [locus_tag=GMCHHGAN_000819] [protein=flagellar motor switch protein FliG] [protein_id=GMCHHGAN_000819] [location=850552..851577] [gbkey=CDS]
MTLVPEASALNGVQKVAVVLMQMSPTSAAAVMAQFSESEAEEIAAEIVRLRRVSSVVADHVINEFHGLAV
SGRRTARGGQEFAVGLLEASFGADKAAGFMDRLASTMAGKSFEFLDMMDPGQILALIDGELPQTIALILA
HLRPGKASVVMAGLGDTQRIEVARCIATMGSASPEAVGIVAETLKVRAGAVMSQRKSNEIVGGIQPLVDI
INRSDVSTERSVLDGLGTLDPELATEVRARMLTFVDIVKLEPRDIQQILRGVSADVLALAMKGAPAVVLD
TVRANMSGRNLEILESEMAASGPVRASQVEEARAEIVRSIRELEAEGAIVVRRGDEDDFVY
>lcl|chromosome_prot_GMCHHGAN_000820_796 [locus_tag=GMCHHGAN_000820] [protein=FliH/SctL family protein] [protein_id=GMCHHGAN_000820] [location=851567..852211] [gbkey=CDS]
MSTEGYTPVTFPSLSTTGLSTTGLSTTGRSGEPDRAFVQGHAAGYSAGLQAAAAEQLQLQQRLQQEHEEM
LDAGRSALARAVQLLQAAASAAQQRQEVAVADVQDVLAVSAIELAEAILGYELAQGENTARAALKRALGT
QGTGVGRVTTVRLHPRDLAALAAAGVVDVAGVELTADDTLAPGDAVGEYPNGWIDARIGAALERAKQALL
GASA
>lcl|chromosome_prot_GMCHHGAN_000821_797 [locus_tag=GMCHHGAN_000821] [protein=FliI/YscN family ATPase] [protein_id=GMCHHGAN_000821] [location=852208..853536] [gbkey=CDS]
MRPHADRFHAAVAAAAPQRVGTVTSVLGLGLEIAGLDCAVGELVTVGAGHETLDAEVVASVSGAVRCMPL
GRLTGVAAGAPARAKGSPMLVPTGTGLFGRVLDALGRPIDGKGPLPPSRMVPLDQEAPSAMSRARIDTPL
QTGVRVLDTMTTLGRGQRMGLFAGSGVGKSSLLSMVARGTDAEVSVIALVGERGREVREFLEDDLGPEGL
ARSVVVVATSDEPALMRIRAAVTATRIAESFREAGKDVVLMMDSLTRVAMAQREIGLSAGEPPATRGYPP
STFSVLARLLERAGTAETGSVTGIYTVLVDGDDHNEPIADAARSILDGHVVLDRKLAVTGHFPSVDVLGS
VSRVASKVNAREYTALAVMLRRVLAARRSAQDLIDVGAYRHGSNPLVDAALDHEDAINQFLRQGMNESTP
HSTAWAELTRLSAHFGHFEGAA
>lcl|chromosome_prot_GMCHHGAN_000822_798 [locus_tag=GMCHHGAN_000822] [protein=flagellar FliJ family protein] [protein_id=GMCHHGAN_000822] [location=853533..853958] [gbkey=CDS]
MNRQFSLAGLLRLRQAEQKSAESGLAAANSRSASLRVRRAEAREALADSAGHAGDSASLLAIAAARASSQ
SMLAELDALAAVAETEAASARAEYTEAKRRAVGLEKLEVRHDAEYAASALRAEQGVLDEIASTAWHRKAG
S
>lcl|chromosome_prot_GMCHHGAN_000824_800 [locus_tag=GMCHHGAN_000824] [protein=flagellar hook-length control protein FliK] [protein_id=GMCHHGAN_000824] [location=854626..856218] [gbkey=CDS]
MQAVGGFAAGGFMGGPAGVGAPAGGGGGPAGVGAPAGEVRGAASSGGGAFDAVMASEMDSGTWLDDGHVD
APLRNRRLLPSNAQEVVETDAQFDASLPIRWLEPPVSQGTPETGATGASDGSPAGLAGIAGANGAGFSLG
SAGAGAGAGAGGAGEAMLLGESARPGTAAAKDDAAALGGDLVVTASAGHVDFAPFAASLPTRRFLPSNPQ
GIPETDGPVAASALEGSVAVGATAGTQKGVAAAGDARDTVVSKVAGASDAGGNAAARTVPASIPTSPATS
TAHLDGSLHTRRFLPSNPQGTVESGAVPPPAAQPAPALPAPVPAAQPAPALPAPVPAAQPAFALETTPTL
QLAPLPPAPVLPTPAAPAPQQPLTHQLATPLFSLASAAPGEHVMTLRVSPDDLGPLTVQAHIDGTGVRIE
LFAPGDAGREAVRHILPELRRGLEESGASLSLSSHNSPPDSGKDGQGAGHGHGAGQGTGLGAGTRDPEAQ
PRRFGDTTGNGTDDQPHQPRQLPPGVVHDPSSPHRLDILV
>lcl|chromosome_prot_GMCHHGAN_000825_801 [locus_tag=GMCHHGAN_000825] [protein=flagellar hook assembly protein FlgD] [protein_id=GMCHHGAN_000825] [location=856237..856665] [gbkey=CDS]
MTIPAIAANNGVGSGEAVRTPVKTMDSEVFMSLLVTQLRYQDPSAPMDTNQMMSQSVQLSMMEKMTELTA
GSKESFSLQMRTAAAQIIGTEVSYTLADGTKGTGVASAVSFADGVPTVTVGTAKVPLDLITGMTAAVQKN
AS
>lcl|chromosome_prot_GMCHHGAN_000826_802 [locus_tag=GMCHHGAN_000826] [protein=flagellar hook protein FlgE] [protein_id=GMCHHGAN_000826] [location=856712..857884] [gbkey=CDS]
MLRSLYSGISGLRAHQAMLDVTGNNIANVNTTGYKTSSAQFQDTLSQMTQGASGPQREVGGSNPAQIGLG
VRVAGVSTNFGQGSSQSTGRGTDLMISGEGFFVTGKGTQQYYTRAGNFQMDAAGRLVSPDGGILQGWSAT
NGVVNTGGATGPITLSPDATAPAVATTNAVLGGNLPSDAATGASVERQVKVFDANGAERSLTLTFSRTAT
GWNVAGADANGATGASTLTFANGALTSGGTMTVGGITVAMGAVTGFAQMSTLAVGSQNGSAAGQLESFTL
AGDGSLIGSFSNGAKGVLARVALARFTNPEGLEKAGGSTYVATANSGAAQLGVAGEGGLGSLTSGSLEMS
NVDLSQEFTNLIVAQRGFQANARIITTSDEVLQELSNLKR
>lcl|chromosome_prot_GMCHHGAN_000829_805 [locus_tag=GMCHHGAN_000829] [protein=flagellar FlbD family protein] [protein_id=GMCHHGAN_000829] [location=859617..859934] [gbkey=CDS]
MIVVTRLNGTRFAVNPDILERIHESPDTHLVTLDGAAYVVRESLAEVVELIANYRAGVLRRAHDLPAVTG
YPLSLVRSPEPEEPREPGESPDPGHAPEPTHPNGR
>lcl|chromosome_prot_GMCHHGAN_000831_807 [locus_tag=GMCHHGAN_000831] [protein=flagellar motor protein MotB] [protein_id=GMCHHGAN_000831] [location=860753..861574] [gbkey=CDS]
MRSRRRRGSQPEEHHVDERWMASYMDMVTVLMCMFIVLFAMSSVDQDKFEKLRNSLATGFGTQISQKVDT
ATGVVVPAELAASDGEGFSALDLAVKEVDKLTALENEMKDKLAAQGLGANVQFDVGERGLTVKLVGSQTF
FQPDMPDLTSRALEILRTIAPTVVGSGLEVMVEGHAAKGITQYASTWELSAARSVNVLRYFVDDSGMPPA
RIGAVAFGAARQVTDDSTEELMELNRRVDVVLLSASPEDVRALIPGAIEAQTKESAEAAKAAK
>lcl|chromosome_prot_GMCHHGAN_000832_808 [locus_tag=GMCHHGAN_000832] [protein=flagellar motor switch protein FliM] [protein_id=GMCHHGAN_000832] [location=861627..862523] [gbkey=CDS]
MGEPEDRAAARQRSVDVYDFRRPTTLPRQHSRVLEVAFETFARQWGTQLTAKVRLKSTATLEQLSMQSYD
EYSASLPSVTSMVLCRIDGSESRLVIQFPATAALSWLSRMLGGSTDTAVPERKFTQIEQALVSRMVEEVL
EDLRYSLGNLLTQAVTMDGIQYNSQFAQAAAPSELMIVASFSVNVGETQCAATLAIPADVLLSRLGDVNP
TVHSVDNEALVRAQLAQVPVDVAVQLTPAPVTPGQILGLAVGDVLPLPHLENRPFDVTINGTRLANAAAA
RNGSRAAAVIVTTEEYQR
>lcl|chromosome_prot_GMCHHGAN_000833_809 [gene=fliN] [locus_tag=GMCHHGAN_000833] [protein=flagellar motor switch protein FliN] [protein_id=GMCHHGAN_000833] [location=862520..863245] [gbkey=CDS]
MSNILTLQAAAAERLARSLPSASTLRVAGIVPAQDAAAHASPSVMATFVGALTADFALLLVDRSFLSAAG
GAGLGSAVQSAVQAVDVLRPAMEQAASAFDAGVLGELREEDSAGLLSDPNTAVFELNDGGAPFGWFAVRV
RDNGAASTAGARSQGNDMAARLGLISSVEMALTVEIGRTRMSVRDALALEPGKVIELDRSAGAPADVLLN
GRLIAHGEVVVVDQDYAVRITRILDGSEGTL
>lcl|chromosome_prot_GMCHHGAN_000834_810 [gene=fliO] [locus_tag=GMCHHGAN_000834] [protein=flagellar biosynthetic protein FliO] [protein_id=GMCHHGAN_000834] [location=863246..863749] [gbkey=CDS]
MDSFILGLRVLVALGAVLGFIWLVQKRLGKGKGRRRADAALTVVSRQVIGQKASVVVIDAGDKRFLLGVT
EQAVTVLHSSDAPVVAPEAVDAGAPQSAGSFAELFRQASGQASVPLPAVEPVTGSLPVLRRRSELHRGQV
QEHPMHGSILSASTWRQASDAIRGRRT
>lcl|chromosome_prot_GMCHHGAN_000835_811 [gene=fliP] [locus_tag=GMCHHGAN_000835] [protein=flagellar type III secretion system pore protein FliP] [protein_id=GMCHHGAN_000835] [location=863872..864615] [gbkey=CDS]
MAAAQATPIDPTQPTAPSAPASPGSGNVSIDINGLDGTPSTAVVTLIGITLLSVAPALLLMMTSFTKIFV
VLAMTRNALSLPAIPPNQVLAGLALFLSLFVMWPVVSDINTVAVQPYLNGGLDFNGAMSAGWAPLQHFML
AHTREEDIALMTRAAKMDNPANPEAVPFQTLVPAFMVSELRAAFIIGFVIFIPFLVIDLVVSAALMSMGM
MMLPPVMISLPFKILLFVLVDGWGLVITSLIQSYSSG
>lcl|chromosome_prot_GMCHHGAN_000836_812 [gene=fliQ] [locus_tag=GMCHHGAN_000836] [protein=flagellar biosynthesis protein FliQ] [protein_id=GMCHHGAN_000836] [location=864615..864890] [gbkey=CDS]
MDTNAVLDICLQAMIVAAKLAAPTLVTALVVGLAVSLLQSITQLQEATLSFVPKAVAVAIALVVCGHWMI
SEMVAFTNELFARIPGLIGGA
>lcl|chromosome_prot_GMCHHGAN_000837_813 [locus_tag=GMCHHGAN_000837] [protein=flagellar biosynthetic protein FliR] [pseudo=true] [location=864892..865651] [gbkey=CDS]
MDIPIDQSWIQVLLLASVRMTAFLVVAPPFAHHAIPARIKAMLGIGLGLAVSQRLSAGSVPADTAGFVAA
VVLELVTGLVLGFLVMVIFAAIQSAGSLVDLFSGFQMAQAFDPQMMVNGAQFTRLLQMAALALLFASDGY
QVVIAGLTGSFKALPLAGGIDLSQPVEAMIGAVTGMFLAAVQIAGPLLVVLVLADVGLGLLTRVAPALNA
FSLGFPLKIFITLALAGFSFPCPAPAGGHARRAGGQHTPGGGL
>lcl|chromosome_prot_GMCHHGAN_000838_814 [locus_tag=GMCHHGAN_000838] [protein=flagellar biosynthesis protein FlhB] [protein_id=GMCHHGAN_000838] [location=865651..866736] [gbkey=CDS]
MADSQEKTEQATDKRMREVREKGQLSRSQDLMAWLAVGAAAAMLPATIGHASNAAVDQLFTVKGVIAEPD
PAKAVAALEAGLGSLAGILGPLLLVVTVVVLAGSALQGGIRLKKFRAEFEHFNLLAGFKRMFGGQALWGG
VKALLKTAVVGLVLYAVVQGLMPVLLTAGGMPVAGVLAAAAGGIGALIQFAVAAGLVLAAADIFVVMRRN
RKKTRMSKKEVQDENKNTDGDPLIKSQRRSRQLSMSRNRMIAAIGDADVVLVNPTHVAVALKYDAGTSAP
RVVAKGSGLIAARIREEAETKGVPMVQDIPLARALHSACGLGQEIPVELYRSVAGVLAFVMSLKTRGTAR
GIHRMKESLRA
>lcl|chromosome_prot_GMCHHGAN_000839_815 [locus_tag=GMCHHGAN_000839] [protein=flagellar biosynthesis protein FlhA] [protein_id=GMCHHGAN_000839] [location=866733..868784] [gbkey=CDS]
MKNNKFARLSVPVGIVGIVLLLVVPLPAALLDFLIVCNILLALLILLTSMFVKKPLDFSVFPSLLLVATL
FRLGLNVASTRLVLGQGFAGQVIEAFGKVTVGGSLIIGAVVFLILVVIQFVVVTKGAERVAEVGARFTLD
AMPGKQMAIDADLNAGLITDAEARKRRAEVSAEADFYGAMDGASKFVKGDAIAGIIIIIINFVGGIAIGV
LQRGMDAGDALNTYGLLTMGDGLVTQIPALLMAVSTGMIVTRSNAEEDMGRTASSQLMQSPNALLIAGLA
AGSMAVIPGMPILPFLVVGALLVLASRRVATQQRLQAEAQEAESAAAVMGEEDPNERLMEDMRVHPVEIL
LAPDLVDIVSGASDDLLARVRSLRHKIAMELGLVVPPVRTRDAMDLPPSTYAIRIAGVEAGRGVAPSGKL
LALGEFLDALPGTATIEPVFGLSGKWVPTEMRHSAEMTGATVIDRVSVLVTHLSSIISANAARLLTREDV
RVLTEGVRKQSPSAVEELTPALLSLAEIQRVLQGLLEEQVPINDLPRIYEALALRAKVSTDPESLVESAR
HALGPVVADKYLDGAVLNVIMIDPLLEQSMLEDMRPGEGGTQIVMGQAKLDGVLASLTSAADGAAAAGRE
AVLVCAPALRPAIRRLVGGPDGGVPVLSYREVTATTIRIETVGVVRYAEALQA
